# Supplementary material for: EnsembleAge clock: a reliable and robust epigenetic age clock service reveals epigenetic age acceleration in opioid-overdosed brains
Source: BMC Genomics. 2025 Dec 6;26:1088. doi: 10.1186/s12864-025-12271-9 (PMC12683782; doi:10.1186/s12864-025-12271-9)
Supplement: Supplementary file 1 — Supplementary Material 1. [file 12864_2025_12271_MOESM1_ESM.zip]

Archive with 9 entries (8 files):
- Suppl_Tables_1015/
- Suppl_Tables_1015/Suppl_Tables_10_Top 8 Cpg to Gene ID.xlsx
- __MACOSX/Suppl_Tables_1015/._Suppl_Tables_10_Top 8 Cpg to Gene ID.xlsx
- Suppl_Tables_1015/Suppl_Tables_1-6.xlsx
- __MACOSX/Suppl_Tables_1015/._Suppl_Tables_1-6.xlsx
- Suppl_Tables_1015/Suppl_Tables_11-14.xlsx
- __MACOSX/Suppl_Tables_1015/._Suppl_Tables_11-14.xlsx
- Suppl_Tables_1015/Suppl_Tables_7-9.xlsx
- __MACOSX/Suppl_Tables_1015/._Suppl_Tables_7-9.xlsx
