# Supplementary material for: EnsembleAge clock: a reliable and robust epigenetic age clock service reveals epigenetic age acceleration in opioid-overdosed brains
Source: BMC Genomics. 2025 Dec 6;26:1088. doi: 10.1186/s12864-025-12271-9 (PMC12683782; doi:10.1186/s12864-025-12271-9)
Supplement: Supplementary file 1 — Supplementary Material 1. [file 12864_2025_12271_MOESM1_ESM.zip › Suppl_Tables_1015/Suppl_Tables_10_Top 8 Cpg to Gene ID.xlsx]

## Sheet: S.Table10_Top_PCC_CpGs
Supplementary Table 10. Top 8 CpGs with the highest correlation to age in whole blood.
The Top 8 CpGs with the highest correlation to age in whole blood and their corresponding genes are as follows: The Hannum clock includes four of these CpGs, the Horvath SB clock includes six, and the Han2020 clock includes five. In contrast, the PhenoAge clock model includes none. The Horvath clock model includes only one.
cgID	Gene	Coeff	AltumAge	Hannum	Horvath	PhenoAge	Skin Blood	ZhangEn	Han2020	YingCausal
cg16867657	ELOVL2	0.9		X			X	X	X
cg07553761	TRIM59	0.83		X			X
cg21572722	ELOVL2	0.76					X		X
cg04875128	FHL2	0.75		X			X	X
cg19500607	HTR4	-0.72							X
cg16008966	SLC12A5	-0.72					X		X	X
cg16054275	GPR15	-0.71		X			X		X
cg15804973	MAP3K5	-0.69	X		X
