# Supplementary material for: EnsembleAge clock: a reliable and robust epigenetic age clock service reveals epigenetic age acceleration in opioid-overdosed brains
Source: BMC Genomics. 2025 Dec 6;26:1088. doi: 10.1186/s12864-025-12271-9 (PMC12683782; doi:10.1186/s12864-025-12271-9)
Supplement: Supplementary file 1 — Supplementary Material 1. [file 12864_2025_12271_MOESM1_ESM.zip › Suppl_Tables_1015/Suppl_Tables_1-6.xlsx]

## Sheet: S.Table_1
Supplementary Table 1. CpGs shared by two clocks
This table includes CpG loci that are used across multiple epigenetic age estimation clock models . Each CpG listed is present in two of the clocks analyzed, highlighting potential core markers of epigenetic aging.
CpG	AltumAge	Hannum	Horvath	PhenoAge	Skin Blood	ZhangEn	Han2020	YingCausal
cg00075967	X		X
cg00079056	X			X
cg00083937	X			X
cg00091693	X		X
cg00113951	X			X
cg00230271	X			X
cg00261781	X			X
cg00297600	X			X
cg00335286	X			X
cg00338702	X			X
cg00343092	X				X
cg00350702	X			X
cg00374717	X		X
cg00410898	X			X
cg00412772	X			X
cg00412805	X			X
cg00436603	X		X
cg00462994	X			X
cg00481951		X				X
cg00515905	X			X
cg00593462					X	X
cg00687674	X			X
cg00744433	X			X
cg00753885					X	X
cg00845900	X			X
cg00862290	X			X
cg00864867	X		X
cg00910168	X							X
cg00943950	X			X
cg00945507	X		X
cg00955230	X			X
cg01027739	X		X
cg01027805	X		X
cg01031400	X					X
cg01056568	X			X
cg01114088	X			X
cg01128603	X			X
cg01131735	X			X
cg01137065	X			X
cg01211097	X			X
cg01221637	X			X
cg01234063	X		X
cg01252496	X			X
cg01254459	X			X
cg01261503	X			X
cg01335367	X			X
cg01353448	X		X
cg01400401	X			X
cg01407797	X		X
cg01441777	X			X
cg01447660					X	X
cg01450842	X			X
cg01485645	X		X
cg01511232					X	X
cg01519742	X			X
cg01584473	X		X
cg01620164					X	X
cg01623187	X			X
cg01626227	X			X
cg01644850	X		X
cg01651821	X			X
cg01656216	X		X
cg01820962						X	X
cg01844642					X	X
cg01873645	X		X
cg01918706	X			X
cg01930621	X			X
cg01946401	X			X
cg01968178	X		X
cg02016419	X			X
cg02046143		X				X
cg02047577	X		X
cg02085507	X		X
cg02151301	X			X
cg02197293	X			X
cg02217159	X		X
cg02229946	X			X
cg02309431	X			X
cg02332492	X		X
cg02335441	X		X
cg02364642	X		X
cg02388150	X		X
cg02479575	X		X
cg02480835	X			X
cg02489552	X		X
cg02497428	X					X
cg02503970	X			X
cg02580606	X		X
cg02631957	X			X
cg02650266		X			X
cg02735486	X			X
cg02802055	X			X
cg02827112	X		X
cg02838492	X					X
cg02871659					X	X
cg02976574	X			X
cg03007010	X			X
cg03103192	X		X
cg03112869	X			X
cg03167275	X		X
cg03172991	X			X
cg03224418	X						X
cg03258472	X			X
cg03270204	X		X
cg03286783	X		X
cg03330058	X		X
cg03340261	X			X
cg03387497	X			X
cg03473532		X			X
cg03535648	X			X
cg03565081	X			X
cg03565323	X		X
cg03578041	X		X
cg03588357	X		X
cg03623878	X			X
cg03638795						X	X
cg03682823	X		X
cg03703325	X			X
cg03724882	X			X
cg03746976					X		X
cg03760483	X		X
cg03771840					X	X
cg03819692	X			X
cg03929796	X			X
cg03947362	X		X
cg03977782	X			X
cg03984502					X	X
cg04005032	X		X
cg04007936	X			X
cg04014889	X			X
cg04081402	X					X
cg04087608	X			X
cg04094160	X		X
cg04121983	X		X
cg04169469	X			X
cg04333463	X			X
cg04359302	X			X
cg04416752	X			X
cg04452713	X		X
cg04480914	X			X
cg04576021	X				X
cg04596060					X	X
cg04601137	X			X
cg04604946						X	X
cg04616566	X			X
cg04718414	X			X
cg04736140	X			X
cg04755031	X			X
cg04786857	X							X
cg04818845	X			X
cg04940570		X			X
cg04999691	X		X
cg05089968	X			X
cg05106770					X	X
cg05125838	X			X
cg05228408	X			X
cg05250458	X		X
cg05270634	X			X
cg05308819						X	X
cg05310309						X		X
cg05316065	X			X
cg05365729	X		X
cg05422352	X			X
cg05440289	X			X
cg05441133	X			X
cg05473871	X			X
cg05492270	X			X
cg05501584	X			X
cg05532892	X			X
cg05542681					X	X
cg05697249	X			X
cg05755779	X		X
cg05759269	X			X
cg05847778	X		X
cg05851163	X			X
cg05898102	X			X
cg05903609	X		X
cg05921699	X		X
cg06007201						X		X
cg06044899	X		X
cg06121469	X		X
cg06134964	X			X
cg06171242	X			X
cg06189653	X			X
cg06295856	X			X
cg06327515	X			X
cg06361108	X		X
cg06363129	X			X
cg06419846		X			X
cg06462291	X		X
cg06513075	X		X
cg06533629	X			X
cg06557358	X		X
cg06637774	X			X
cg06638451	X			X
cg06648759					X	X
cg06672696						X		X
cg06688848	X		X
cg06810647	X		X
cg06836772	X		X
cg06874016		X			X
cg06885782	X							X
cg06926735	X		X
cg06952310	X		X
cg06958034	X			X
cg06975499	X			X
cg06993413	X		X
cg06994793	X			X
cg07038400	X			X
cg07073964	X			X
cg07077459	X					X
cg07080372						X	X
cg07095347					X	X
cg07172885					X	X
cg07180649	X			X
cg07236943	X			X
cg07265300	X			X
cg07285276	X		X
cg07291563	X		X
cg07337598	X		X
cg07388493	X		X
cg07408456	X		X
cg07455279	X		X
cg07484827	X			X
cg07494518	X			X
cg07498421	X		X
cg07502389					X	X
cg07553761		X			X
cg07595943	X		X
cg07654934	X			X
cg07663789	X		X
cg07730301	X		X
cg07770222	X		X
cg07817698	X			X
cg07849904	X		X
cg07850154						X		X
cg07929310	X			X
cg07955995		X				X
cg08030082	X		X
cg08035942	X			X
cg08067365	X			X
cg08074477	X			X
cg08081725	X							X
cg08090772	X		X
cg08124722	X		X
cg08169325	X			X
cg08186124	X		X
cg08212685	X			X
cg08251036	X		X
cg08251399	X			X
cg08370996	X		X
cg08413469	X		X
cg08415592		X			X
cg08424423	X			X
cg08434234	X		X
cg08475827	X			X
cg08487374	X			X
cg08586737	X			X
cg08654655	X			X
cg08668790	X			X
cg08694544	X			X
cg08771731	X		X
cg08872493	X			X
cg08896629	X			X
cg08899632	X			X
cg09019938	X		X
cg09045681	X			X
cg09096950	X			X
cg09133026	X		X
cg09191327	X		X
cg09196959	X			X
cg09254939	X			X
cg09294589	X			X
cg09304040	X			X
cg09322949	X			X
cg09404633	X			X
cg09413557	X			X
cg09418283	X		X
cg09434995	X			X
cg09441152	X		X
cg09480837	X			X
cg09509673	X		X
cg09548179	X			X
cg09556292	X			X
cg09630437	X			X
cg09722397	X		X
cg09722555	X		X
cg09799873	X			X
cg09851465	X			X
cg09885951	X		X
cg09892203	X			X
cg09906309	X							X
cg10045881	X		X
cg10046620	X							X
cg10158181	X			X
cg10202457	X			X
cg10225525	X			X
cg10266490	X		X
cg10377274	X		X
cg10486998	X		X
cg10501210		X			X
cg10591174	X			X
cg10636246	X			X
cg10654016	X			X
cg10667970	X			X
cg10669058	X			X
cg10693071	X							X
cg10795646	X			X
cg10865119	X		X
cg10878896	X			X
cg10900550	X			X
cg10920957	X		X
cg10922280	X			X
cg10940099	X		X
cg11006267					X	X
cg11025793	X		X
cg11067179		X				X
cg11136562	X					X
cg11177450	X			X
cg11233384	X			X
cg11237115	X			X
cg11299964	X		X
cg11314684	X		X
cg11388238	X		X
cg11426590	X			X
cg11459714	X			X
cg11487705	X			X
cg11490446	X			X
cg11600161	X			X
cg11618577	X			X
cg11631518	X			X
cg11653266	X		X
cg11807280						X	X
cg11833861	X			X
cg11903057	X			X
cg11932564	X		X
cg12105450	X				X
cg12188560	X			X
cg12247247	X			X
cg12261786	X			X
cg12265604	X			X
cg12269343	X			X
cg12289045	X			X
cg12324144	X			X
cg12351433	X		X
cg12413566	X		X
cg12459502	X				X
cg12473775	X			X
cg12578166	X					X
cg12616277	X		X
cg12743894	X			X
cg12757684	X					X
cg12768605	X		X
cg12788037						X		X
cg12813792	X			X
cg12830694	X		X
cg12864235	X			X
cg12946225	X		X
cg12978308	X							X
cg12991365	X			X
cg13029847					X	X
cg13038560	X		X
cg13042288	X			X
cg13119609	X			X
cg13120519	X			X
cg13129046	X		X
cg13216057	X		X
cg13218906	X			X
cg13258700	X			X
cg13269407	X		X
cg13296371	X			X
cg13307384	X			X
cg13319175	X		X
cg13323474	X			X
cg13351161	X			X
cg13409216	X			X
cg13449372	X			X
cg13509147	X			X
cg13510262	X			X
cg13514050	X			X
cg13550877	X			X
cg13564075	X			X
cg13571802	X			X
cg13587552	X			X
cg13613532	X			X
cg13631913	X			X
cg13654195	X			X
cg13656062	X			X
cg13656360	X			X
cg13700897	X			X
cg13718960	X			X
cg13828047	X		X
cg13836627	X		X
cg13843773	X			X
cg13861644	X			X
cg13994175	X			X
cg14009688	X			X
cg14060828	X		X
cg14105047	X			X
cg14159818	X			X
cg14163776	X		X
cg14223995	X			X
cg14258236	X		X
cg14281160	X			X
cg14308452	X		X
cg14329157	X		X
cg14345676	X				X
cg14350002	X			X
cg14408969	X		X
cg14409958	X		X
cg14424579	X		X
cg14467840	X			X
cg14473016	X			X
cg14501253	X		X
cg14550518	X			X
cg14597908	X		X
cg14654875	X		X
cg14658362	X		X
cg14689355	X			X
cg14723032	X		X
cg14727952	X		X
cg14747225	X			X
cg14754581	X			X
cg14894144	X		X
cg14916213	X			X
cg14918082	X			X
cg14972143	X			X
cg14992253	X		X
cg15013019	X			X
cg15171237	X			X
cg15185286	X		X
cg15262928	X		X
cg15277914					X	X
cg15341340	X		X
cg15344028	X			X
cg15381313	X			X
cg15381769	X		X
cg15427448	X			X
cg15447479	X			X
cg15489301	X			X
cg15498283	X			X
cg15547534	X		X
cg15551881	X			X
cg15569512	X			X
cg15611364	X			X
cg15642326	X			X
cg15661409	X		X
cg15703512	X		X
cg15804973	X		X
cg15845821						X	X
cg15856055	X			X
cg15881088	X			X
cg15887846	X			X
cg15903282	X			X
cg15963417	X			X
cg15966757	X			X
cg15974053	X		X
cg16034652	X		X
cg16085042	X			X
cg16150435	X		X
cg16168311	X		X
cg16173067	X			X
cg16241714	X		X
cg16295988	X			X
cg16313343	X			X
cg16319578	X			X
cg16340918	X			X
cg16354207	X			X
cg16357381	X			X
cg16358826	X		X
cg16372520	X			X
cg16408394	X		X
cg16408970	X			X
cg16419345	X		X
cg16466334	X			X
cg16543027	X			X
cg16547529	X		X
cg16579101	X		X
cg16636110	X							X
cg16648841	X			X
cg16713727	X			X
cg16717122					X	X
cg16718891	X			X
cg16728114	X			X
cg16743289	X			X
cg16744741	X		X
cg16816226	X			X
cg16854606	X			X
cg16899442	X		X
cg16983159	X				X
cg17009433	X			X
cg17038116	X			X
cg17063929	X		X
cg17099569	X		X
cg17110586					X	X
cg17129388	X			X
cg17133388	X			X
cg17243289					X	X
cg17285325	X		X
cg17338403	X		X
cg17431739	X			X
cg17526300	X			X
cg17536848	X			X
cg17605084	X			X
cg17607231	X					X
cg17641104	X			X
cg17655614	X		X
cg17686885	X		X
cg17726022	X			X
cg17729667	X		X
cg17749443	X			X
cg17770886	X			X
cg17853587	X		X
cg17896249	X			X
cg17903544	X			X
cg17923358	X			X
cg17940013	X			X
cg17960516	X		X
cg17966192	X			X
cg18001427	X			X
cg18003795	X			X
cg18031008	X		X
cg18055007	X		X
cg18117393	X			X
cg18139769	X		X
cg18180155	X							X
cg18180783	X		X
cg18241647	X			X
cg18328933	X		X
cg18335931					X	X
cg18384097	X			X
cg18392482	X			X
cg18440048	X		X
cg18468844	X			X
cg18587364	X			X
cg18691434	X			X
cg18732541	X			X
cg18809289	X			X
cg18881501	X			X
cg18956095	X		X
cg18983672	X		X
cg18984151	X		X
cg18996776	X			X
cg19028160	X			X
cg19044674	X		X
cg19104072	X			X
cg19149785	X			X
cg19167673	X		X
cg19287114	X			X
cg19297232	X			X
cg19305227	X		X
cg19345165	X			X
cg19346193	X		X
cg19356189	X			X
cg19371795	X			X
cg19378133	X			X
cg19398783	X			X
cg19420968	X		X
cg19439331	X			X
cg19478743	X		X
cg19514469	X			X
cg19514928	X		X
cg19556572	X			X
cg19560210	X			X
cg19566405	X			X
cg19573166	X			X
cg19586576	X			X
cg19615059	X			X
cg19632206	X			X
cg19663246					X	X
cg19663795	X			X
cg19685066	X			X
cg19686152	X			X
cg19692710	X		X
cg19706682	X		X
cg19731122	X			X
cg19883905	X			X
cg19935065		X						X
cg20066677	X			X
cg20090497	X			X
cg20100381	X		X
cg20162159	X			X
cg20173259	X			X
cg20234170	X			X
cg20240860	X		X
cg20295671	X		X
cg20305610	X		X
cg20426994		X			X
cg20492933	X			X
cg20524216	X		X
cg20550118	X			X
cg20570279	X			X
cg20572838	X			X
cg20652640	X			X
cg20654468	X				X
cg20665157					X	X
cg20669012					X		X
cg20674577	X			X
cg20795863	X		X
cg20891917	X			X
cg20914508	X		X
cg20947775	X		X
cg20967028	X			X
cg20999813	X		X
cg21006686	X			X
cg21053529	X			X
cg21081971	X			X
cg21096399	X		X
cg21099326	X			X
cg21120249	X			X
cg21137706	X			X
cg21184495	X			X
cg21184711					X	X
cg21200703	X			X
cg21201109	X			X
cg21207418	X			X
cg21211748	X		X
cg21305265	X		X
cg21363706	X			X
cg21370143	X		X
cg21378206	X		X
cg21395782	X		X
cg21460081	X		X
cg21572722					X		X
cg21649520	X			X
cg21697134	X							X
cg21712685	X			X
cg21762589	X			X
cg21835643	X			X
cg21874213					X	X
cg21926612	X			X
cg21949781	X					X
cg21950518	X		X
cg21992250	X				X
cg21993406	X			X
cg22006386	X		X
cg22090592	X			X
cg22156456						X	X
cg22171829	X		X
cg22189725	X							X
cg22190114	X		X
cg22194129	X			X
cg22282672	X			X
cg22289837	X		X
cg22378065	X					X
cg22395019	X			X
cg22396353	X			X
cg22407458	X			X
cg22432269	X		X
cg22449114	X		X
cg22473095	X			X
cg22484793	X			X
cg22495124	X			X
cg22511262	X			X
cg22512531	X			X
cg22512670		X					X
cg22568540	X		X
cg22580353	X			X
cg22580512	X					X
cg22582569	X			X
cg22594309	X			X
cg22613010	X		X
cg22637507	X		X
cg22901840	X		X
cg22920873	X		X
cg22983092	X			X
cg22991148	X			X
cg23078123						X	X
cg23091758		X			X
cg23092072	X		X
cg23127998	X			X
cg23152772	X			X
cg23159337	X			X
cg23173910	X			X
cg23180365	X		X
cg23191950	X			X
cg23213217	X			X
cg23234999	X			X
cg23239039	X			X
cg23338195	X			X
cg23361092						X		X
cg23376526	X			X
cg23568913	X			X
cg23662675	X		X
cg23744638		X				X
cg23786576	X		X
cg23808301	X					X
cg23818978	X			X
cg23832061	X			X
cg23836737					X	X
cg23941599	X		X
cg23995914					X	X
cg24046474	X				X
cg24081819	X		X
cg24110063	X			X
cg24116886	X		X
cg24125648	X			X
cg24126851	X		X
cg24169822	X					X
cg24208206	X			X
cg24254120	X		X
cg24262469	X		X
cg24304712	X			X
cg24332433	X			X
cg24407308	X			X
cg24450312	X		X
cg24493940	X			X
cg24505122	X			X
cg24505341	X			X
cg24556026	X			X
cg24580001	X		X
cg24651706	X			X
cg24674703	X			X
cg24888049	X		X
cg24899750	X		X
cg24921089	X			X
cg24921858	X							X
cg24987259						X		X
cg25022327	X			X
cg25070637	X		X
cg25092328	X			X
cg25101936	X		X
cg25136687	X			X
cg25159610	X		X
cg25166896	X		X
cg25229964	X			X
cg25251635	X			X
cg25411725	X		X
cg25428451	X			X
cg25505610	X		X
cg25536676	X			X
cg25552492	X		X
cg25564800	X		X
cg25657834	X		X
cg25683012	X		X
cg25713185	X			X
cg25769980	X			X
cg25771195	X		X
cg25781123	X		X
cg25881193	X			X
cg25898500	X			X
cg25928579	X		X
cg26003813	X		X
cg26022315	X			X
cg26043391	X		X
cg26045434	X		X
cg26091688	X			X
cg26096837	X			X
cg26104204	X			X
cg26109803	X			X
cg26116103	X					X
cg26162695	X		X
cg26201213	X			X
cg26212924	X			X
cg26219051	X			X
cg26297688	X		X
cg26350286	X			X
cg26357744	X			X
cg26372517	X		X
cg26382071	X			X
cg26394737	X			X
cg26453588	X		X
cg26456957	X		X
cg26620959	X		X
cg26665419	X			X
cg26711820	X			X
cg26723847	X		X
cg26746469	X			X
cg26815229	X			X
cg26845300	X		X
cg26866325	X			X
cg26898166	X			X
cg26921969					X	X
cg26932976	X			X
cg27009703	X				X
cg27021512						X		X
cg27092035	X		X
cg27169020	X		X
cg27202708	X		X
cg27244482	X			X
cg27367952	X			X
cg27377450	X		X
cg27413543	X		X
cg27440834	X			X
cg27447740	X					X
cg27493997	X			X
cg27494383	X		X
cg27514224	X			X
cg27626102	X			X
cg27655905	X			X

## Sheet: S.Table_2
Supplementary Table 2. CpGs shared by three clocks
This table includes CpG loci that are used across multiple epigenetic age estimation clock models . Each CpG listed is present in three of the clocks analyzed, highlighting potential core markers of epigenetic aging.
CpG	AltumAge	Hannum	Horvath	PhenoAge	Skin Blood	ZhangEn	Han2020	YingCausal
cg00168942	X		X	X
cg00194146	X			X	X
cg00431549	X		X		X
cg00503840	X			X	X
cg00582628	X			X	X
cg00748589		X			X		X
cg01262913	X		X		X
cg01511567	X		X	X
cg01528542		X			X	X
cg01560871	X		X		X
cg01570885	X		X		X
cg01820374	X		X		X
cg02085953		X			X		X
cg02154074	X		X	X
cg02228185	X			X	X
cg02275294	X		X		X
cg02331561	X		X		X
cg02867102		X			X			X
cg03019000	X		X		X
cg03032497		X			X	X
cg03607117		X			X	X
cg03891319	X		X		X
cg03991512	X			X	X
cg04126866	X		X		X
cg04268405	X		X		X
cg04424621	X			X	X
cg04875128		X			X	X
cg05087948	X			X				X
cg05294243	X		X	X
cg05675373	X		X		X
cg05960024	X		X		X
cg06685111		X			X	X
cg06690548	X			X	X
cg06738602	X		X		X
cg06908778	X			X	X
cg07158339	X		X		X
cg07583137		X			X		X
cg07850604	X			X		X
cg08097417		X			X	X
cg08234504		X			X	X
cg08331960	X		X	X
cg08529529	X			X				X
cg08540945		X			X	X
cg08587542	X			X	X
cg08900043	X			X	X
cg08965235	X		X					X
cg09118625	X		X			X
cg09646392	X		X		X
cg09748749					X	X	X
cg10281002	X		X		X
cg10345936	X		X		X
cg10376763	X		X		X
cg10570177	X			X	X
cg11896923	X			X	X
cg12145907	X			X		X
cg12177001	X			X	X
cg12238343	X			X	X
cg12941369	X		X		X
cg12985418	X		X	X
cg13302154	X		X		X
cg13460409	X		X	X
cg13547237	X		X		X
cg13854874	X		X	X
cg13899108	X		X	X
cg13931228	X		X		X
cg13975369	X		X	X
cg14314729					X	X	X
cg14556683		X			X		X
cg15201877	X			X	X
cg15811427	X			X	X
cg15988232	X		X		X
cg16008966					X		X	X
cg16054275		X			X		X
cg16419235		X			X	X
cg16612562	X			X	X
cg16933388	X			X	X
cg16984944	X		X	X
cg17324128	X		X	X
cg17589341	X		X		X
cg17627559	X			X	X
cg17861230	X			X	X
cg18267374	X			X	X
cg18468088					X	X		X
cg18573383	X		X		X
cg18693704	X			X	X
cg18771300	X			X	X
cg18933331					X	X	X
cg19008809	X		X	X
cg19853760	X		X		X
cg20052760		X			X	X
cg20692569	X		X		X
cg20822990		X			X	X
cg20828084	X		X	X
cg21870884	X		X		X
cg21907579	X			X	X
cg22016779		X				X	X
cg22179082	X			X	X
cg22197830	X		X	X
cg22679120	X		X		X
cg22796704		X			X		X
cg22971191	X			X		X
cg23500537		X			X	X
cg23517605	X		X		X
cg23606718		X			X	X
cg23668631	X			X	X
cg23710218	X			X	X
cg24058132	X		X		X
cg24834740	X		X		X
cg24891133	X					X		X
cg25459323	X			X	X
cg25478614		X			X	X
cg25809905	X		X		X
cg26005082	X		X		X
cg26312920	X			X	X
cg26394940	X		X	X
cg26581729	X			X	X
cg26824091	X		X	X
cg27015931	X		X	X
cg27187881	X			X	X
cg27544190	X		X		X

## Sheet: S.Table_3
Supplementary Table 3. CpGs shared by four clocks
This table includes CpG loci that are used across multiple epigenetic age estimation clock models . Each CpG listed is present in four of the clocks analyzed, highlighting potential core markers of epigenetic aging.
CpG	AltumAge	Hannum	Horvath	PhenoAge	Skin Blood	ZhangEn	Han2020	YingCausal
cg01459453	X		X	X	X
cg02071305	X		X	X	X
cg04474832	X	X	X		X
cg04528819	X		X	X	X
cg04836038	X		X	X		X
cg06144905	X		X	X	X
cg06639320		X			X	X	X
cg07082267		X			X	X	X
cg07211259	X			X	X	X
cg07547549		X			X	X	X
cg10052840	X			X	X	X
cg10523019	X		X	X	X
cg10917602	X			X	X	X
cg12373771	X		X	X	X
cg12402251	X			X	X	X
cg14175438	X		X	X	X
cg14423778	X		X	X	X
cg16867657		X			X	X	X
cg17274064	X		X		X			X
cg19283806		X			X	X	X
cg19724470	X		X	X	X
cg19761273	X		X			X	X
cg20761322	X		X	X		X
cg21801378	X		X	X	X
cg22454769		X			X	X	X
cg22947000	X		X	X	X
cg25148589	X		X		X	X
cg25256723	X			X	X		X
cg25410668		X			X	X	X
cg26842024	X		X	X	X

## Sheet: S.Table_4
Supplementary Table 4. CpGs shared by five clocks
This table includes CpG loci that are used across multiple epigenetic age estimation clock models . Each CpG listed is present in five of the clocks analyzed, highlighting potential core markers of epigenetic aging.
CpG	AltumAge	Hannum	Horvath	PhenoAge	Skin Blood	ZhangEn	Han2020	YingCausal
cg04084157	X		X	X	X	X
cg05442902	X	X	X	X	X
cg21296230	X	X		X	X		X
cg22736354	X	X	X	X	X
cg22809047	X		X	X	X	X
cg23124451	X		X	X	X			X
cg26614073	X		X	X	X	X

## Sheet: S.Table_5
Supplementary Table 5. CpGs shared by six clocks
This table includes CpG loci that are used across multiple epigenetic age estimation clock models . Each CpG listed is present in six of the clocks analyzed, highlighting potential core markers of epigenetic aging.
CpG	AltumAge	Hannum	Horvath	PhenoAge	Skin Blood	ZhangEn	Han2020	YingCausal
cg06493994	X	X	X	X	X	X

## Sheet: S.Table_6
Supplementary Table 6. CpGs shared by seven clocks
This table includes CpG loci that are used across multiple epigenetic age estimation clock models . Each CpG listed is present in sever of the clocks analyzed, highlighting potential core markers of epigenetic aging.
CpG	AltumAge	Hannum	Horvath	PhenoAge	Skin Blood	ZhangEn	Han2020	YingCausal
cg09809672	X	X	X	X	X	X	X
cg19722847	X	X	X	X	X	X	X
