# Supplementary material for: EnsembleAge clock: a reliable and robust epigenetic age clock service reveals epigenetic age acceleration in opioid-overdosed brains
Source: BMC Genomics. 2025 Dec 6;26:1088. doi: 10.1186/s12864-025-12271-9 (PMC12683782; doi:10.1186/s12864-025-12271-9)
Supplement: Supplementary file 1 — Supplementary Material 1. [file 12864_2025_12271_MOESM1_ESM.zip › Suppl_Tables_1015/Suppl_Tables_11-14.xlsx]

## Sheet: S.Table11_GSE151485
Supplementary Table 11. Epigenetic age estimation for well-managed opioid usage (GSE151485) using eight previously developed clocks, along with our EnsembleNaive and EnsembleLR models.
We applied our Ensemble Clock models to data from 33 opioid-naïve participants who underwent standard dental surgery followed by short-term opioid self-administration (GSE151485). Saliva samples were collected at three time points: before surgery (visit 1), and at two post-surgery visits—2.7 ± 1.5 days (visit 2) and 39 ± 10 days (visit 3) after discontinuation of opioid analgesics. No significant…
	EnsembleLR	EnsembleNaive	HannumClock	HorvathClock	PhenoAge	HorvathSkinBlood	AltumAge	ZhangEn	Han2020	YingCausal
GSM4579298	22.1949	22.4092	37.2189	16.9667	16.7395	26.867	38.7871	8.51468	17.7626	16.4168
GSM4579299	22.2702	20.6084	34.1217	17.6294	8.50901	26.2426	37.1613	6.10679	15.9551	19.1415
GSM4579300	25.9994	24.0991	39.7465	22.0326	13.9682	31.4745	38.3455	13.171	15.2554	18.7992
GSM4579301	43.7819	47.4619	55.1982	44.566	39.6528	57.3889	48.3143	47.2824	36.9416	50.351
GSM4579302	38.8428	43.8098	59.8808	44.7632	38.913	48.4916	47.7094	42.7388	35.8715	32.1099
GSM4579303	38.4425	44.6886	56.1388	44.5212	40.9053	50.6515	47.1768	40.9275	41.0799	36.1077
GSM4579304	38.3057	41.6931	55.1402	39.2785	29.5111	47.6751	47.3104	42.0116	40.3653	32.2525
GSM4579305	21.7991	20.3884	37.8811	15.2409	8.38301	25.3635	38.2293	7.60287	10.1724	20.2337
GSM4579306	20.5941	19.8853	42.3667	18.7977	9.00829	24.5182	39.5381	5.5052	9.84479	9.50362
GSM4579307	22.5002	21.0609	36.1138	16.0948	9.39735	28.0247	39.5436	6.48251	14.7017	18.1287
GSM4579308	38.0758	39.4393	46.1725	37.7218	36.167	45.4403	47.24	33.4286	35.0626	34.2819
GSM4579309	48.1965	67.7788	74.6767	60.5336	59.621	77.4342	55.3084	70.1309	64.9331	79.5926
GSM4579310	47.8892	64.9451	72.1157	65.6917	64.5371	67.9035	53.9627	65.1709	58.5179	71.6615
GSM4579311	43.9182	66.595	77.9096	57.7759	63.2379	72.189	53.2861	68.2568	60.0744	80.03
GSM4579312	43.6792	52.0725	67.2257	44.5598	45.1805	62.2165	49.2831	57.0507	37.8891	53.1746
GSM4579313	45.3745	56.1474	70.0477	51.8207	48.929	65.1727	50.1283	61.2269	46.3213	55.5326
GSM4579314	45.1019	61.0991	76.5287	59.5657	59.6265	65.3106	53.4812	62.6312	45.7223	65.9266
GSM4579315	47.5471	58.5069	65.8962	64.8217	46.7036	62.5723	53.4411	59.0023	61.4766	54.1413
GSM4579316	48.2882	61.0892	70.5396	60.9863	57.8993	66.7202	52.4325	65.4241	58.7231	55.9884
GSM4579317	17.2857	26.5237	49.0975	19.9989	23.3268	31.0824	37.9444	9.62974	17.4686	23.6411
GSM4579318	18.871	24.828	46.8946	18.574	20.7595	28.3904	38.2857	10.8496	17.985	16.8851
GSM4579319	22.1332	29.4312	47.7463	24.3693	25.0271	27.168	41.8822	16.4329	20.7652	32.0584
GSM4579320	31.6226	32.8239	46.7343	33.8194	27.8989	37.3114	43.9252	23.4282	24.6496	24.8244
GSM4579321	28.7321	29.9642	43.0313	23.9387	24.3643	40.2866	41.1845	19.9211	24.761	22.2262
GSM4579322	29.5323	30.6353	45.1247	31.6174	25.1395	32.6348	44.1441	19.3586	20.398	26.6651
GSM4579323	18.8664	21.4848	35.1751	10.7264	22.0001	18.3585	35.5874	8.33216	9.89074	31.8079
GSM4579324	22.9592	24.1539	41.3602	19.9296	16.3714	23.6509	42.9647	10.4884	13.1633	25.3025
GSM4579325	26.9578	27.7687	34.0714	13.7303	29.1729	26.4711	39.2047	19.9858	17.1752	42.3384
GSM4579326	33.7923	34.8832	45.83	30.2366	33.5472	40.3287	45.6964	28.7586	31.9607	22.7076
GSM4579327	32.2912	33.5134	48.9808	26.1358	36.3929	41.0963	45.8708	26.6465	21.3895	21.5948
GSM4579328	31.8223	34.3333	44.9425	30.4364	34.9592	36.7802	44.9485	24.8162	23.983	33.8004
GSM4579329	49.0395	63.9442	68.4238	52.7068	66.2991	74.9258	52.3079	69.316	62.066	65.508
GSM4579330	46.2776	64.1145	71.5078	51.1072	61.444	74.6586	51.6189	69.6216	63.8079	69.1499
GSM4579331	50.246	65.5649	67.2094	51.7979	74.3253	70.5799	54.2056	70.1591	49.7457	86.4963
GSM4579332	48.7954	65.6192	74.5217	58.804	62.5746	72.518	59.082	68.6312	63.7722	65.05
GSM4579333	34.0583	42.8356	55.2033	34.7679	40.6593	45.6501	46.8778	38.6739	36.9197	43.9331
GSM4579334	37.4289	43.1688	56.9201	40.1797	43.6728	46.5162	47.2542	39.7125	28.1206	42.9742
GSM4579335	36.5703	42.7903	55.5833	40.9486	32.4384	45.9024	48.0918	39.6934	39.6192	40.0456
GSM4579336	46.9609	61.5516	71.8731	55.9257	64.354	66.9059	52.2772	66.0729	53.7838	61.22
GSM4579337	48.8705	56.4573	63.4382	46.1166	47.8636	69.3184	51.2218	63.648	47.5093	62.5428
GSM4579338	44.1478	61.9175	72.0409	53.0524	61.5407	63.5991	51.7443	66.5394	56.8309	69.9924
GSM4579339	46.723	59.5971	72.6271	50.8075	55.2504	72.7549	53.7231	64.4457	53.7145	53.4537
GSM4579340	35.1803	42.4934	61.1077	43.0555	32.7937	49.3569	47.5337	37.4183	33.6298	35.0515
GSM4579341	26.8161	33.8062	48.5448	25.8853	22.9879	39.5425	46.5726	23.1313	38.0772	25.7082
GSM4579342	26.0697	33.265	50.2187	25.9603	28.9157	38.0812	43.8015	22.4387	28.1454	28.5585
GSM4579343	28.4664	36.3359	55.5891	32.1472	32.2758	43.2788	45.1791	27.1025	33.8657	21.2488
GSM4579344	28.6915	32.3142	47.0783	31.647	28.8138	37.0792	45.0025	18.7264	22.5863	27.5801
GSM4579345	56.1525	70.1107	74.4461	69.0837	75.7463	81.7993	52.8717	75.4328	51.4098	80.0958
GSM4579346	31.0121	28.5253	41.1984	27.5801	24.4281	36.8861	41.8157	18.3969	18.2984	19.5989
GSM4579347	29.9592	33.2084	47.4074	32.566	30.9361	40.1777	43.346	21.9456	28.2811	21.0069
GSM4579348	33.2789	30.4169	43.2134	29.0667	24.6097	38.5422	44.9167	21.4708	17.155	24.3608
GSM4579349	41.5425	43.457	56.561	49.7525	35.1205	50.9849	48.0944	41.3926	40.4634	25.2865
GSM4579350	41.1395	47.8037	63.0251	46.085	41.4741	56.2732	48.7327	48.6507	40.9182	37.2705
GSM4579351	43.2781	46.6188	56.8584	49.6309	42.6887	53.1094	47.6512	45.1337	33.6374	44.2404
GSM4579352	35.1366	38.7986	51.1123	36.638	29.457	41.8386	46.1657	34.4468	31.7051	39.0253
GSM4579353	31.3107	34.7772	51.2467	33.6289	22.072	40.0495	45.2645	27.9696	31.1604	26.826
GSM4579354	27.9565	37.3033	56.9123	32.8909	33.179	35.776	47.3011	28.9025	30.2371	33.2271
GSM4579355	29.3224	36.2892	51.6877	30.8079	28.5267	39.7075	45.042	28.0873	31.186	35.2682
GSM4579356	25.1183	32.3032	53.0835	26.6511	26.1057	34.2004	43.7589	22.7953	24.7938	27.0367
GSM4579357	27.3168	34.3223	51.1585	25.4416	26.91	36.4729	44.6902	26.9608	29.1978	33.7469
GSM4579358	50.7841	60.5758	71.5449	65.8323	67.2043	65.1235	53.1366	63.6372	46.8901	51.2373
GSM4579359	48.4025	59.4614	71.1603	59.4041	58.2667	67.2114	51.4075	64.0282	50.5606	53.6522
GSM4579360	48.3032	60.4117	69.5119	54.5236	60.6463	70.8545	52.6662	63.9397	50.4652	60.6858
GSM4579361	36.3752	39.0056	51.6653	38.1203	36.4622	48.5978	47.8154	30.7301	28.3679	30.2861
GSM4579362	35.7766	40.802	51.6065	41.5735	42.2816	46.9491	47.7905	30.5034	31.6659	34.0454
GSM4579363	37.2629	38.9367	50.6193	39.7284	36.6845	47.3778	48.5768	30.7547	30.2342	27.5181
GSM4579364	31.0935	37.6819	48.1503	25.3171	40.9782	37.5921	44.0173	31.5814	21.3984	52.4206
GSM4579365	31.8806	27.0264	37.5621	19.0586	20.3925	34.68	41.7452	21.272	14.6297	26.871
GSM4579366	27.196	25.1784	38.3384	19.1007	14.1295	32.6795	41.6185	14.5215	16.7631	24.2757
GSM4579367	37.714	46.7377	60.9852	42.3948	42.0933	53.1646	46.5951	45.9229	42.4643	40.2814
GSM4579368	24.5618	27.3048	36.2368	21.1866	21.703	27.1683	41.7109	14.0386	29.1921	27.202
GSM4579369	24.2574	27.2509	43.4976	23.5567	22.0363	31.292	40.3449	14.0397	18.2692	24.9709
GSM4579370	25.3533	32.455	43.6048	21.5772	30.145	29.7448	43.7472	22.3107	29.5374	38.9729
GSM4579371	28.74	27.6746	44.3356	26.0125	12.6101	33.0509	45.8917	17.2525	18.8261	23.4171
GSM4579372	29.2316	33.8832	50.8911	34.0069	31.6386	37.2498	43.8804	22.2312	19.2947	31.8732
GSM4579373	26.9099	32.0014	50.5916	30.7615	25.6415	32.143	45.3111	19.9923	18.5854	32.9846
GSM4579374	24.0146	34.2094	52.087	23.3972	33.6321	34.989	42.2988	24.152	24.4384	38.6805
GSM4579375	20.6033	30.492	51.5437	28.3499	21.4136	30.6001	41.464	16.0496	28.1404	26.3745
GSM4579376	35.2271	42.1493	55.5459	32.5309	31.0588	51.7094	46.2215	39.925	36.1365	44.0665
GSM4579377	39.6543	45.7636	56.9672	38.1501	48.8181	56.6563	47.2664	44.1489	38.3156	35.7866
GSM4579378	34.3283	47.7381	63.4657	35.4843	40.1224	52.7525	46.1241	46.4113	33.3266	64.218
GSM4579379	28.7189	37.0554	47.7663	15.3634	29.2431	29.332	42.5326	38.8858	23.7568	69.5635
GSM4579380	24.2452	43.2548	67.5979	38.0839	50.383	39.4641	47.2471	28.5061	19.4769	55.2794
GSM4579381	29.5157	40.4746	49.7053	20.316	33.7362	36.8248	43.2508	38.9155	27.7642	73.2836
GSM4579382	30.3142	35.1424	53.7291	22.9121	29.8718	45.4571	44.7351	30.5853	24.7735	29.0749
GSM4579383	29.347	34.8331	51.3601	29.5026	31.4883	42.6389	45.2201	24.9754	29.2162	24.2632
GSM4579384	33.119	35.7815	51.1108	27.815	27.7982	45.545	45.482	31.9234	30.9847	25.5928
GSM4579385	21.8449	22.0689	39.3682	15.2323	19.1407	26.6874	42.4936	7.19769	16.8014	9.63023
GSM4579386	22.6078	21.4335	41.7176	16.3044	17.6023	21.7178	41.809	10.2101	10.5144	11.5926
GSM4579387	45.1153	59.1644	69.2622	55.1549	54.8679	62.1516	52.0112	63.1946	57.2945	59.3787
GSM4579388	45.7924	58.9339	70.2004	52.1871	62.9696	65.228	51.653	64.1278	56.1987	48.9066
GSM4579389	42.5547	58.5181	69.7469	46.535	54.2209	66.9855	50.5051	62.5677	56.3063	61.277
GSM4579390	37.5013	51.5569	64.123	47.358	55.9196	56.8095	48.1883	46.8837	46.8641	46.309
GSM4579391	38.1896	51.8	65.7923	48.6683	55.6105	56.2475	49.4274	46.9293	40.9241	50.8006
GSM4579392	27.5438	33.3011	47.1429	24.8768	39.4072	37.431	44.7447	20.9907	23.4649	28.3502
GSM4579393	25.6572	30.2775	47.1247	26.5189	26.7953	33.5501	42.777	18.3453	24.6635	22.4454
GSM4579394	27.9096	26.0824	44.6202	25.2978	20.2872	34.1927	43.633	14.3769	15.5488	10.7024
GSM4579395	33.0225	34.9325	43.9927	26.134	36.9793	39.7439	44.7954	27.8832	24.6811	35.2504
GSM4579396	43.016	41.8018	46.9461	45.8104	44.8295	51.3739	49.2433	34.1389	31.8118	30.2602
GSM4579397	38.7814	43.8968	56.3689	46.4281	40.8709	50.5955	48.0405	38.2813	36.6724	33.9168

## Sheet: S.Table12_GSE164822
Supplementary Table 12. Epigenetic age estimation for opioid overdose (GSE164822) using eight previously developed clocks, as well as our EnsembleNaive and EnsembleLR models.
We applied our Ensemble Clocks to dorsolateral prefrontal cortex tissue samples obtained from deceased individuals, including 71 who died from acute opioid intoxication and 28 group-matched controls.
	EnsembleLR	EnsembleNaive	HannumClock	HorvathClock	PhenoAge	HorvathSkinBlood	AltumAge	ZhangEn	Han2020	YingCausal
202817030028_R05C01	44.7478	83.9477	108.318	92.4341	45.0136	87.0493	68.0537	65.793	10.5583	194.362
202817030028_R06C01	46.3597	83.7763	107.011	91.8391	45.1746	86.2628	68.0276	67.9248	10.715	193.255
202817030028_R07C01	46.57	83.5559	106.353	91.5395	45.2557	85.8668	68.0142	67.9248	10.7946	192.698
202817030028_R08C01	46.3367	83.8004	107.083	91.8719	45.1657	86.3061	68.029	67.9248	10.7063	193.316
202831040046_R01C01	44.8152	83.8771	108.107	92.3382	45.0395	86.9225	68.0495	65.793	10.5835	194.183
202831040046_R02C01	46.2131	83.9299	107.47	92.0478	45.1181	86.5387	68.0368	67.9248	10.6598	193.643
202831040046_R03C01	46.5038	83.6253	106.56	91.6339	45.2301	85.9916	68.0184	67.9248	10.7695	192.874
202831040046_R04C01	44.7353	83.9608	108.357	92.4519	45.0088	87.0728	68.0544	65.793	10.5537	194.395
202831040046_R05C01	46.3151	83.823	107.151	91.9027	45.1574	86.3468	68.0304	67.9248	10.6981	193.373
202831040046_R06C01	43.9003	83.3186	107.236	91.9414	45.1469	86.398	68.0321	63.6611	10.6879	193.446
202831040046_R07C01	46.3888	83.7458	106.92	91.7977	45.1858	86.208	68.0257	67.9248	10.726	193.178
202831040046_R08C01	43.9963	83.218	106.935	91.8046	45.1839	86.2173	68.026	63.6611	10.7241	193.191
202817030052_R01C01	44.0284	83.1843	106.835	91.7589	45.1963	86.1568	68.024	63.6611	10.7363	193.106
202817030052_R02C01	45.6744	82.9767	105.419	91.1144	45.3707	85.3049	67.9951	65.793	10.9086	191.907
202817030052_R03C01	45.5352	83.1226	105.855	91.3128	45.317	85.5672	68.0041	65.793	10.8553	192.276
202817030052_R04C01	44.3691	82.8271	105.769	91.2734	45.3277	85.515	68.0023	63.6611	10.8659	192.203
202817030052_R05C01	46.7538	83.3631	105.778	91.2775	45.3266	85.5204	68.0025	67.9248	10.8648	192.211
202817030052_R06C01	45.5882	83.0671	105.689	91.2373	45.3375	85.4674	68.0007	65.793	10.8756	192.136
202817030052_R07C01	46.0974	84.051	107.831	92.2124	45.0736	86.7563	68.044	67.9248	10.6164	193.95
202816900153_R01C01	46.0042	84.1487	108.122	92.3451	45.0377	86.9316	68.0498	67.9248	10.5816	194.196
202816900153_R02C01	43.9603	83.2557	107.048	91.856	45.17	86.2851	68.0283	63.6611	10.7105	193.287
202816900153_R03C01	45.2271	83.4457	106.82	91.752	45.1982	86.1477	68.0237	65.793	10.7381	193.093
202816900153_R04C01	46.3042	83.8344	107.185	91.9181	45.1532	86.3673	68.031	67.9248	10.6941	193.402
202816900153_R05C01	45.244	83.4279	106.767	91.7279	45.2047	86.1158	68.0226	65.793	10.7445	193.048
202816900153_R06C01	44.0409	83.1713	106.796	91.7412	45.2011	86.1333	68.0232	63.6611	10.741	193.073
202816900153_R07C01	46.5564	83.5701	106.396	91.5589	45.2504	85.8924	68.0151	67.9248	10.7895	192.734
202816900011_R01C01	45.1594	83.5166	107.031	91.8483	45.1721	86.275	68.028	65.793	10.7125	193.272
202816900011_R02C01	46.4572	83.6742	106.706	91.7003	45.2122	86.0794	68.0214	67.9248	10.7518	192.997
202816900011_R03C01	44.8048	83.888	108.14	92.353	45.0355	86.9421	68.0501	65.793	10.5796	194.211
202816900011_R04C01	45.2122	83.4613	106.866	91.7732	45.1924	86.1757	68.0246	65.793	10.7325	193.133
202816900011_R05C01	46.3342	83.8031	107.091	91.8755	45.1647	86.3109	68.0292	67.9248	10.7053	193.323
202816900011_R06C01	43.7148	83.5128	107.815	92.2053	45.0755	86.7469	68.0437	63.6611	10.6183	193.936
202816900011_R07C01	43.9412	83.2757	107.108	91.8831	45.1627	86.321	68.0295	63.6611	10.7033	193.337
202816900011_R08C01	43.7346	83.4921	107.754	92.1772	45.0831	86.7097	68.0425	63.6611	10.6257	193.884
202816900007_R01C01	43.8401	83.3816	107.424	92.0271	45.1237	86.5113	68.0358	63.6611	10.6653	193.605
202816900007_R02C01	45.1775	83.4976	106.975	91.8226	45.1791	86.241	68.0268	65.793	10.7194	193.224
202816900007_R03C01	46.1864	83.9579	107.553	92.0859	45.1078	86.5891	68.0384	67.9248	10.6497	193.714
202816900007_R04C01	46.2752	83.8648	107.275	91.9595	45.142	86.4219	68.0329	67.9248	10.6831	193.479
202816900007_R05C01	46.3944	83.7399	106.903	91.7897	45.188	86.1976	68.0254	67.9248	10.7281	193.163
202816900007_R06C01	46.5168	83.6116	106.52	91.6153	45.2352	85.967	68.0176	67.9248	10.7744	192.839
202816900007_R08C01	43.4223	83.819	108.729	92.6213	44.9629	87.2967	68.0617	63.6611	10.5095	194.71
202816900099_R01C01	46.1028	84.0454	107.814	92.2049	45.0756	86.7463	68.0437	67.9248	10.6184	193.935
202816900099_R02C01	45.2822	83.3879	106.647	91.6735	45.2194	86.0439	68.0202	65.793	10.759	192.947
202816900099_R03C01	43.9159	83.3022	107.187	91.9192	45.1529	86.3686	68.0311	63.6611	10.6938	193.404
202816900099_R04C01	43.809	83.4141	107.521	92.0712	45.1118	86.5696	68.0378	63.6611	10.6536	193.687
202816900099_R05C01	46.1386	84.0079	107.702	92.1539	45.0894	86.6789	68.0414	67.9248	10.6319	193.841
202816900099_R06C01	46.3269	83.8107	107.114	91.8859	45.1619	86.3246	68.0296	67.9248	10.7026	193.342
202816900099_R07C01	43.9446	83.2722	107.097	91.8783	45.164	86.3146	68.0293	63.6611	10.7046	193.328
202816900099_R08C01	43.6536	83.5769	108.007	92.2924	45.0519	86.8619	68.0475	63.6611	10.5955	194.098
202816900124_R01C01	45.0649	83.6156	107.327	91.9829	45.1357	86.4529	68.0339	65.793	10.6769	193.523
202816900124_R02C01	45.1979	83.4763	106.911	91.7935	45.1869	86.2026	68.0255	65.793	10.7271	193.17
202816900124_R03C01	46.3969	83.7373	106.895	91.7861	45.1889	86.1928	68.0252	67.9248	10.729	193.157
202816900124_R04C01	43.5799	83.654	108.237	92.3972	45.0236	87.0005	68.052	63.6611	10.568	194.293
202816900124_R05C01	43.6756	83.5539	107.938	92.2611	45.0604	86.8206	68.0461	63.6611	10.6037	194.04
202816900124_R06C01	46.1631	83.9822	107.626	92.119	45.0989	86.6328	68.0399	67.9248	10.641	193.776
202816900124_R07C01	45.2128	83.4607	106.865	91.7724	45.1927	86.1746	68.0246	65.793	10.7327	193.131
202816900124_R08C01	44.8702	83.8195	107.935	92.26	45.0607	86.8191	68.0461	65.793	10.604	194.038
202816900013_R01C01	45.2926	83.377	106.615	91.6587	45.2234	86.0243	68.0195	65.793	10.7629	192.92
202816900013_R02C01	43.8088	83.4144	107.522	92.0716	45.1117	86.5702	68.0378	63.6611	10.6535	193.688
202816900013_R03C01	45.0961	83.583	107.23	91.9386	45.1477	86.3943	68.032	65.793	10.6886	193.44
202816900013_R04C01	45.1884	83.4863	106.941	91.8071	45.1833	86.2206	68.0261	65.793	10.7235	193.196
202816900013_R05C01	44.0261	83.1867	106.842	91.7622	45.1954	86.1611	68.0242	63.6611	10.7354	193.112
202816900013_R06C01	43.8891	83.3303	107.271	91.9573	45.1426	86.419	68.0328	63.6611	10.6837	193.475
202816900013_R08C01	46.1996	83.9441	107.512	92.0671	45.1129	86.5642	68.0376	67.9248	10.6547	193.679
202816900015_R01C01	44.893	83.7956	107.864	92.2275	45.0695	86.7762	68.0447	65.793	10.6125	193.978
202816900015_R02C01	46.5083	83.6205	106.546	91.6275	45.2319	85.9831	68.0182	67.9248	10.7712	192.862
202816900015_R03C01	46.5312	83.5965	106.475	91.5948	45.2407	85.9399	68.0167	67.9248	10.7799	192.801
202816900015_R04C01	43.9433	83.2735	107.101	91.8801	45.1635	86.317	68.0294	63.6611	10.7041	193.331
202816900015_R05C01	46.1017	84.0465	107.818	92.2063	45.0752	86.7482	68.0437	67.9248	10.6181	193.938
202816900015_R06C01	43.917	83.3011	107.184	91.9176	45.1534	86.3666	68.031	63.6611	10.6942	193.401
202816900015_R07C01	46.0846	84.0645	107.871	92.2308	45.0686	86.7805	68.0448	67.9248	10.6116	193.984
202816900015_R08C01	45.5867	84.5855	109.426	92.9384	44.8771	87.7159	68.0753	67.9248	10.4272	195.3
202816900026_R01C01	46.1297	84.0172	107.73	92.1665	45.086	86.6956	68.042	67.9248	10.6285	193.864
202816900026_R02C01	45.3856	83.2795	106.324	91.5261	45.2593	85.8491	68.0136	65.793	10.7982	192.673
202816900026_R03C01	45.3148	83.3538	106.545	91.6271	45.232	85.9826	68.0181	65.793	10.7713	192.861
202816900026_R04C01	46.1154	84.0322	107.775	92.1868	45.0805	86.7224	68.0429	67.9248	10.6232	193.902
202816900026_R05C01	46.3176	83.8204	107.143	91.899	45.1584	86.342	68.0302	67.9248	10.6991	193.367
202816900026_R06C01	43.1371	84.1174	109.619	93.0264	44.8533	87.8322	68.0791	63.6611	10.4045	195.463
202816900026_R07C01	43.8253	83.3971	107.47	92.0481	45.118	86.5391	68.0368	63.6611	10.6597	193.644
202816900026_R08C01	45.1362	83.5409	107.104	91.8814	45.1631	86.3187	68.0294	65.793	10.7038	193.334
202816900027_R01C01	44.0292	83.1835	106.832	91.7578	45.1966	86.1553	68.024	63.6611	10.7366	193.104
202816900027_R02C01	43.7937	83.4302	107.569	92.093	45.1059	86.5985	68.0388	63.6611	10.6479	193.728
202816900027_R03C01	43.9538	83.2625	107.068	91.8651	45.1676	86.2972	68.0287	63.6611	10.7081	193.304
202816900027_R04C01	44.1695	83.0364	106.393	91.5579	45.2507	85.8911	68.015	63.6611	10.7898	192.732
202816900027_R05C01	45.0148	83.6681	107.484	92.0542	45.1164	86.5472	68.0371	65.793	10.6581	193.655
202816900027_R06C01	46.3767	83.7584	106.958	91.8149	45.1812	86.2308	68.0265	67.9248	10.7214	193.21
202816900027_R07C01	45.2128	83.4607	106.865	91.7724	45.1927	86.1746	68.0246	65.793	10.7327	193.131
202816900027_R08C01	46.384	83.7509	106.935	91.8046	45.184	86.2172	68.026	67.9248	10.7241	193.191
202817030019_R01C01	45.351	83.3158	106.432	91.5754	45.246	85.9143	68.0158	65.793	10.7851	192.765
202817030019_R02C01	46.1924	83.9515	107.534	92.0773	45.1101	86.5776	68.0381	67.9248	10.652	193.698
202817030019_R03C01	45.013	83.67	107.489	92.0568	45.1157	86.5506	68.0372	65.793	10.6574	193.66
202817030019_R04C01	44.0179	83.1954	106.868	91.7739	45.1922	86.1767	68.0247	63.6611	10.7323	193.134
202817030019_R05C01	43.8901	83.3293	107.268	91.9559	45.143	86.4172	68.0327	63.6611	10.6841	193.472
202817030019_R07C01	43.2161	84.0348	109.373	92.9142	44.8836	87.6839	68.0743	63.6611	10.4335	195.255
202817030044_R01C01	43.5401	83.6958	108.361	92.4538	45.0082	87.0754	68.0545	63.6611	10.5532	194.399
202817030044_R02C01	46.4209	83.7122	106.82	91.752	45.1982	86.1476	68.0237	67.9248	10.7381	193.093
202817030044_R03C01	45.9724	84.1819	108.222	92.3903	45.0254	86.9914	68.0517	67.9248	10.5698	194.28
202817030044_R04C01	46.2577	83.8832	107.33	91.9844	45.1353	86.4549	68.034	67.9248	10.6765	193.525
202817030044_R05C01	45.9942	84.1591	108.154	92.3593	45.0338	86.9504	68.0504	67.9248	10.5779	194.223
202817030044_R06C01	45.755	84.4094	108.9	92.6993	44.9418	87.3998	68.0651	67.9248	10.4892	194.855
202817030044_R07C01	45.9358	84.2203	108.336	92.4424	45.0113	87.0602	68.054	67.9248	10.5562	194.377
202817030044_R08C01	43.8474	83.374	107.401	92.0167	45.1265	86.4975	68.0354	63.6611	10.668	193.585
202816900049_R01C01	44.0944	83.1152	106.629	91.6649	45.2217	86.0326	68.0198	63.6611	10.7612	192.931
202816900049_R02C01	45.6605	82.9912	105.463	91.1341	45.3654	85.331	67.996	65.793	10.9033	191.944
202816900049_R03C01	46.7641	83.3524	105.746	91.2629	45.3305	85.5011	68.0018	67.9248	10.8687	192.184
202816900049_R04C01	44.1412	83.0661	106.482	91.5983	45.2398	85.9445	68.0169	63.6611	10.779	192.807
202816900049_R05C01	44.3231	82.8754	105.913	91.3389	45.31	85.6017	68.0052	63.6611	10.8483	192.325
202816900049_R06C01	44.084	83.126	106.661	91.6797	45.2177	86.0521	68.0205	63.6611	10.7573	192.959
202816900049_R07C01	46.4082	83.7255	106.86	91.7701	45.1933	86.1716	68.0245	67.9248	10.7333	193.127
202816900113_R01C01	44.9853	83.699	107.576	92.0962	45.105	86.6026	68.0389	65.793	10.647	193.733
202816900113_R02C01	44.1359	83.0717	106.499	91.6058	45.2377	85.9544	68.0172	63.6611	10.777	192.821
202816900113_R03C01	46.3036	83.8351	107.187	91.919	45.153	86.3685	68.0311	67.9248	10.6938	193.404
202816900113_R04C01	44.1271	83.0809	106.526	91.6184	45.2343	85.9711	68.0178	63.6611	10.7736	192.845
202816900113_R05C01	46.1775	83.9672	107.581	92.0985	45.1044	86.6057	68.039	67.9248	10.6464	193.738
202816900113_R06C01	45.0462	83.6352	107.385	92.0095	45.1285	86.4881	68.0351	65.793	10.6699	193.572
202816900113_R07C01	46.6069	83.5172	106.238	91.487	45.2699	85.7974	68.0119	67.9248	10.8087	192.6
202817030062_R02C01	44.0103	83.2033	106.892	91.7847	45.1893	86.191	68.0252	63.6611	10.7294	193.154
202817030062_R03C01	46.2779	83.8619	107.267	91.9555	45.1431	86.4167	68.0327	67.9248	10.6842	193.472
202817030062_R04C01	46.6897	83.4303	105.978	91.3689	45.3019	85.6412	68.0066	67.9248	10.8403	192.381
202817030062_R05C01	45.2534	83.4181	106.737	91.7145	45.2083	86.0981	68.022	65.793	10.748	193.023
202817030062_R06C01	45.1334	83.5439	107.113	91.8854	45.1621	86.3241	68.0296	65.793	10.7027	193.341
202817030062_R07C01	45.1264	83.5512	107.135	91.8954	45.1594	86.3372	68.0301	65.793	10.7001	193.36
202817030062_R08C01	46.2357	83.9062	107.399	92.0157	45.1268	86.4963	68.0354	67.9248	10.6683	193.584
202817030078_R01C01	46.6249	83.4983	106.181	91.4613	45.2768	85.7635	68.0107	67.9248	10.8155	192.553
202817030078_R02C01	44.2701	82.9309	106.079	91.4145	45.2895	85.7016	68.0086	63.6611	10.8281	192.466
202817030078_R03C01	44.4811	82.7097	105.418	91.1137	45.3709	85.3039	67.9951	63.6611	10.9088	191.906
202817030078_R04C01	45.369	83.2969	106.376	91.5498	45.2529	85.8804	68.0147	65.793	10.7919	192.717
202817030078_R05C01	44.0542	83.1573	106.754	91.7223	45.2062	86.1084	68.0224	63.6611	10.746	193.038
202817030078_R06C01	46.3875	83.7472	106.924	91.7995	45.1853	86.2105	68.0258	67.9248	10.7255	193.182
202817030078_R07C01	46.1389	84.0076	107.702	92.1534	45.0895	86.6783	68.0414	67.9248	10.632	193.84
202817030078_R08C01	43.6832	83.5459	107.914	92.2502	45.0633	86.8063	68.0456	63.6611	10.6065	194.02
202817030122_R01C01	44.5103	84.1962	109.059	92.7716	44.9222	87.4954	68.0682	65.793	10.4704	194.99
202817030122_R02C01	45.2714	83.3993	106.681	91.6889	45.2153	86.0643	68.0209	65.793	10.7549	192.976
202817030122_R03C01	44.0142	83.1992	106.88	91.7792	45.1908	86.1836	68.0249	63.6611	10.7309	193.144
202817030122_R04C01	44.8073	83.8854	108.132	92.3495	45.0365	86.9374	68.05	65.793	10.5805	194.204
202817030122_R05C01	46.4997	83.6295	106.573	91.6397	45.2286	85.9992	68.0187	67.9248	10.768	192.884
202817030122_R06C01	43.758	83.4677	107.681	92.1439	45.0921	86.6658	68.041	63.6611	10.6345	193.822
202817030122_R07C01	46.2472	83.8942	107.363	91.9993	45.1312	86.4746	68.0346	67.9248	10.6726	193.553
202817030122_R08C01	44.9277	83.7593	107.756	92.1781	45.0828	86.7109	68.0425	65.793	10.6255	193.886
202817030175_R01C01	43.675	83.5546	107.94	92.262	45.0601	86.8218	68.0462	63.6611	10.6034	194.042
202817030175_R02C01	43.8265	83.3959	107.466	92.0464	45.1185	86.5368	68.0367	63.6611	10.6602	193.641
202817030175_R03C01	46.3874	83.7472	106.924	91.7996	45.1853	86.2106	68.0258	67.9248	10.7254	193.182
202817030175_R04C01	46.2737	83.8665	107.28	91.9617	45.1414	86.4248	68.033	67.9248	10.6825	193.483
202817030175_R05C01	45.0904	83.5889	107.247	91.9467	45.1455	86.405	68.0323	65.793	10.6865	193.455
202817030175_R06C01	45.4489	84.7296	109.855	93.1341	44.8241	87.9746	68.0836	67.9248	10.3767	195.664
202817030175_R07C01	45.0703	83.6099	107.31	91.9752	45.1378	86.4427	68.0336	65.793	10.679	193.508
202817030175_R08C01	45.5592	84.6142	109.511	92.9774	44.8665	87.7674	68.077	67.9248	10.4171	195.372
202817030020_R01C01	45.2399	83.4322	106.78	91.7337	45.2031	86.1235	68.0229	65.793	10.743	193.059
202817030020_R02C01	46.5637	83.5625	106.373	91.5485	45.2532	85.8787	68.0146	67.9248	10.7922	192.715
202817030020_R03C01	44.0972	83.1122	106.62	91.6609	45.2228	86.0273	68.0196	63.6611	10.7623	192.924
202817030020_R04C01	45.2156	83.4578	106.856	91.7684	45.1937	86.1694	68.0244	65.793	10.7337	193.124
202817030020_R05C01	44.1246	83.0835	106.534	91.6219	45.2334	85.9758	68.0179	63.6611	10.7727	192.851

## Sheet: S.Table13_GSE144664
Supplementary Table 13. Epigenetic age estimation for eggs (GSE144664) using eight previously developed clocks, as well as our EnsembleNaive and EnsembleLR models.
Cumulus cells were collected from women undergoing intra-cytoplasmic sperm injection (ICSI) cycles to compare epigenetic ages between samples resulting in positive versus negative pregnancy outcomes (GSE144664). Although cumulus cells from pregnancy-positive cases showed signs of greater maturation compared to those from unsuccessful cases, the small sample size and high sensitivity of methylatio…
	EnsembleLR	EnsembleNaive	HannumClock	HorvathClock	PhenoAge	HorvathSkinBlood	AltumAge	ZhangEn	Han2020	YingCausal
GSM4293205	24.2261	0.401986	9.79109	12.133	-58.0326	7.2536	6.13101	7.83309	6.16734	11.9393
GSM4293206	27.9549	0.0605688	12.6728	8.33094	-58.5892	9.38297	6.14488	17.2682	10.8934	-5.6194
GSM4293207	26.1959	1.80141	9.02602	6.15963	-42.9154	5.436	7.08805	14.748	11.1416	3.72743
GSM4293208	18.6684	-0.954165	16.4446	7.98722	-52.145	4.85703	3.1236	8.19255	13.007	-9.10042
GSM4293209	21.7249	-2.09545	10.1198	9.49681	-48.0961	3.1574	7.00362	2.72376	4.37893	-5.5478
GSM4293210	20.4885	0.124368	15.7021	5.56355	-48.3689	6.0233	7.77311	7.35684	3.61375	3.33117
GSM4293211	19.5999	-1.92646	14.7324	7.53011	-55.9487	4.28254	2.02803	8.08883	7.75708	-3.88202
GSM4293212	20.6642	-2.14311	13.5427	6.93835	-58.0268	5.26472	4.11593	8.51654	13.5041	-11.0003
GSM4293213	20.476	-1.01309	20.0762	8.91854	-51.1551	5.36527	4.9779	10.0803	6.7886	-13.1563
GSM4293214	26.7545	1.68221	12.4636	12.6694	-43.4031	5.17556	5.64617	15.3418	12.1135	-6.54923
GSM4293215	19.6292	-2.52858	10.8618	9.58812	-56.61	4.82832	2.35885	3.29129	7.42745	-1.97453
GSM4293216	24.0535	-2.71883	9.13076	8.13447	-53.2167	5.1135	4.96137	8.07925	11.3257	-15.279
GSM4293217	23.2264	-2.94576	13.6433	8.14675	-69.3207	7.56536	3.46388	10.6726	8.45588	-6.19319
GSM4293218	25.656	2.31838	22.2831	14.8368	-42.748	4.2457	11.7664	14.9912	7.19123	-14.0194
GSM4293219	21.1479	0.782138	21.3027	7.93155	-64.2666	7.39258	7.15143	15.184	15.4952	-3.93375
GSM4293220	25.5613	-1.74596	13.0196	7.00324	-50.4316	4.45627	5.07816	14.176	9.03432	-16.3037
GSM4293221	23.4433	-3.78944	2.20963	6.65395	-55.0696	1.99694	8.67774	0.921658	9.26405	-4.96984
GSM4293222	22.0899	-3.66707	14.1472	8.47866	-62.9932	4.63107	2.91838	8.89938	6.75728	-12.1753
GSM4293223	32.9159	7.15802	16.1451	10.5617	-40.4093	7.69755	29.0739	19.8994	24.4896	-10.1936
GSM4293224	19.1278	-1.56762	14.7275	5.28912	-46.5281	4.928	1.38495	8.14708	7.65862	-8.14809
GSM4293225	17.0309	0.422246	16.4615	7.45166	-48.8191	4.83972	0.764038	9.30471	16.1509	-2.7755
GSM4293226	20.0955	-0.48457	22.9418	16.5375	-56.3042	7.10977	1.21104	10.6238	10.5245	-16.5207
GSM4293227	16.9476	-2.51213	22.9406	7.99643	-63.5929	4.28821	1.93581	10.7355	14.9581	-19.3588
GSM4293228	27.772	-0.116205	4.46377	8.60732	-51.1403	6.11819	8.98527	10.6786	14.9579	-3.60037

## Sheet: S.Table14_GSE73103
Supplementary Table 14. Epigenetic age estimation for individuals with obesity (GSE73103) using eight previously developed clocks, along with our EnsembleNaive and EnsembleLR models.
We applied our EnsembleAge clock models to obesity-related HM450 methylation data (GSE73103) and found no evidence of age acceleration in the overweight cohort (N = 70) compared to the normal BMI cohort (N = 269).
	EnsembleLR	EnsembleNaive	HannumClock	HorvathClock	PhenoAge	HorvathSkinBlood	AltumAge	ZhangEn	Han2020	YingCausal
GSM1886364	21.9414	33.0078	40.5608	11.6184	86.6012	39.9881	19.4021	23.8473	12.7754	29.2691
GSM1886365	28.6735	36.9686	26.0016	27.2763	63.2293	38.1625	18.8378	28.9363	41.0087	52.296
GSM1886366	30.5645	39.1246	30.1014	36.8358	60.3805	40.8712	21.7013	28.5758	40.0653	54.4654
GSM1886367	40.552	34.3059	14.62	32.8172	75.9611	35.931	26.7013	21.9999	8.6919	57.7246
GSM1886368	31.5022	33.4469	23.2226	30.5944	63.9136	34.0609	19.6702	23.5611	23.4512	49.101
GSM1886369	28.0269	33.6249	22.4155	29.959	64.1793	31.5823	20.3213	20.6593	33.2633	46.6196
GSM1886370	30.7436	37.1098	25.8881	37.5798	62.9675	36.5508	18.4864	26.3236	35.7618	53.3206
GSM1886371	25.7893	34.3397	25.5634	36.2859	73.799	31.9037	19.5246	14.9178	28.2555	44.468
GSM1886372	26.0581	33.9251	23.1465	30.7929	57.0393	34.8804	19.4956	17.4868	31.2086	57.351
GSM1886373	27.3929	29.656	18.5747	25.0118	62.3063	30.9325	17.5634	15.005	17.75	50.1042
GSM1886374	26.8298	36.9123	25.2839	31.6036	75.3212	35.4027	19.3195	21.6053	35.2552	51.5073
GSM1886375	29.1235	27.6459	18.0741	26.1555	48.9903	30.4153	19.5939	15.724	22.906	39.3079
GSM1886376	31.3852	32.6525	19.4562	30.8162	62.7751	34.0714	19.4056	20.2543	23.8729	50.5684
GSM1886377	30.5878	35.9072	25.6766	32.4686	64.0021	39.0129	20.2031	23.5218	26.5978	55.7746
GSM1886378	28.027	31.6762	22.3395	30.9671	57.6301	31.5524	18.4346	18.934	28.3394	45.2122
GSM1886379	33.5768	38.5921	20.7382	36.8103	71.5211	39.0928	21.4615	26.1149	39.7914	53.2064
GSM1886380	38.21	35.1568	26.6336	34.6062	72.8821	44.6509	23.1899	25.4171	10.0479	43.8265
GSM1886381	32.734	29.8763	17.3629	28.8922	58.2101	29.5799	18.9231	20.4643	17.1249	48.4526
GSM1886382	29.5649	31.7538	20.469	25.4849	78.4601	30.8388	18.0547	19.5067	17.0834	44.1328
GSM1886383	30.7016	28.3067	15.7798	27.5104	52.424	31.9447	18.6346	15.4095	18.6198	46.1304
GSM1886384	27.7223	35.1888	22.0085	22.313	65.2567	35.3249	17.6094	27.8029	42.6398	48.5548
GSM1886385	29.2385	27.01	12.8803	27.9449	51.4012	27.9423	17.4439	12.4344	20.005	46.0276
GSM1886386	29.6456	35.6704	26.4737	35.6002	68.7636	35.0879	20.1695	20.9165	22.0566	56.295
GSM1886387	32.817	28.3744	18.2915	26.8104	57.3946	31.1163	18.8718	20.198	17.181	37.1313
GSM1886388	30.0174	29.7105	18.3837	31.8999	55.8872	31.6769	18.257	16.3263	25.1103	40.1426
GSM1886389	25.3605	30.8346	26.0096	23.7907	60.2708	29.5948	18.0302	20.0482	21.8901	47.0427
GSM1886390	33.3732	32.3	19.4576	32.9885	58.1565	35.7127	19.7595	21.5236	25.3936	45.4081
GSM1886391	34.3476	44.9586	32.1628	43.6254	73.3147	44.5122	25.6487	32.6622	39.4033	68.3394
GSM1886392	31.8602	32.4062	19.3858	34.1519	58.6075	34.5063	18.598	20.3338	28.0506	45.6156
GSM1886393	28.4361	26.4236	16.5916	29.1051	52.357	30.1312	17.1088	11.3793	19.237	35.4789
GSM1886394	23.2784	30.4223	24.2948	22.2754	58.7293	33.7212	16.3908	14.8032	17.6322	55.5313
GSM1886395	29.3542	36.3335	24.8051	37.0053	68.4617	33.8226	20.675	20.8967	29.3937	55.6076
GSM1886396	33.8221	39.5632	27.034	33.9409	65.895	40.9275	24.1953	31.0576	38.0807	55.375
GSM1886397	29.7434	31.929	20.089	30.8667	53.447	32.3726	19.4618	20.3029	30.8437	48.0486
GSM1886398	28.9852	33.4537	25.1007	33.4241	55.3832	35.0199	20.127	21.1456	32.1952	45.2337
GSM1886399	28.9924	30.6175	13.2558	34.3907	60.0915	31.9792	17.4845	12.6756	34.8803	40.182
GSM1886400	34.9887	33.7599	21.6865	28.0391	56.4594	38.2071	21.4164	27.6148	23.6851	52.9711
GSM1886401	32.2711	32.5703	17.1255	28.1896	61.5771	37.3419	18.7209	21.3672	27.7445	48.4954
GSM1886402	30.315	34.0804	22.4744	30.5246	60.3425	37.6005	18.4378	23.0823	31.1761	49.0047
GSM1886403	38.4854	41.4039	26.9899	44.6948	72.3111	46.6368	25.0546	29.3297	32.2758	53.9383
GSM1886404	29.6142	32.5145	25.7926	28.1587	62.7906	34.0977	18.6361	23.9275	25.7696	40.9432
GSM1886405	28.7287	41.7714	28.3368	32.5091	71.2548	38.3565	21.4483	31.4883	47.8104	62.9671
GSM1886406	27.1218	33.2501	24.086	30.6227	55.2899	33.6552	18.9468	21.1531	36.5159	45.7314
GSM1886407	26.9398	29.0441	19.5738	30.0394	59.1079	28.0621	17.7729	13.6396	21.9114	42.2456
GSM1886408	34.3079	41.5385	29.2329	34.6273	69.0487	45.5128	25.5723	32.3884	41.0991	54.8266
GSM1886409	30.7602	36.917	26.1077	36.7654	63.9826	37.8649	21.4126	23.252	30.9873	54.9637
GSM1886410	32.7738	34.4186	16.1358	39.2883	57.1974	33.6377	20.5363	20.7775	42.3455	45.4301
GSM1886411	27.4812	32.4706	22.9879	28.4578	68.229	31.2995	19.6599	18.7252	26.9129	43.4929
GSM1886412	29.8473	30.3126	18.7868	29.181	59.0831	33.0794	17.9515	17.203	21.8782	45.338
GSM1886413	30.3291	38.564	35.9501	34.6026	60.2469	44.2237	18.6104	32.8339	37.2803	44.7638
GSM1886414	35.2231	39.1009	26.6396	42.0215	65.2828	38.566	24.2861	28.5103	36.1679	51.3329
GSM1886415	33.7459	37.1189	25.5642	39.6955	61.6023	37.7772	21.4007	26.1171	29.7617	55.0327
GSM1886416	26.2545	34.2403	21.7574	27.0083	66.9947	35.7396	18.7631	19.2384	35.664	48.757
GSM1886417	29.7255	35.498	24.4015	36.3595	62.7283	38.6507	20.8472	19.4889	31.6791	49.8291
GSM1886418	28.7461	31.9338	21.0654	30.9027	54.6898	33.2726	18.9296	19.1125	30.2079	47.2896
GSM1886419	29.3167	35.8464	25.3083	31.2948	67.3372	36.8953	20.1459	23.3774	31.2732	51.1389
GSM1886420	25.8457	29.5681	20.4603	26.2766	57.8665	31.6084	17.4415	14.2358	22.6978	45.9584
GSM1886421	32.7316	35.1241	23.9332	39.6662	54.3323	41.5937	21.6722	19.9818	28.3423	51.4708
GSM1886422	28.2572	33.8563	23.7718	31.1654	67.343	31.5882	18.4115	20.4494	22.6945	55.4267
GSM1886423	31.489	40.1846	27.3818	36.5103	70.5822	40.2083	21.3464	28.4733	37.3199	59.6549
GSM1886424	31.0453	32.0993	20.4804	34.5996	60.5658	30.7457	18.6031	19.3986	21.4606	50.941
GSM1886425	31.109	40.195	30.4425	36.9545	69.8682	39.3855	23.76	29.0449	40.2355	51.8687
GSM1886426	27.4401	32.3213	21.9442	31.4121	57.8599	31.3867	19.262	18.1383	30.5507	48.0163
GSM1886427	27.0977	25.3455	16.0075	26.0586	48.6105	27.8824	16.6858	10.916	18.1009	38.5025
GSM1886428	34.7532	43.0976	31.1723	37.7531	70.5629	46.6699	22.4657	35.9956	42.7117	57.4498
GSM1886429	29.8652	32.3864	18.8884	34.19	59.2155	33.4421	18.9375	17.6405	31.1932	45.5843
GSM1886430	30.5827	34.1344	19.4436	35.2245	61.0232	34.5727	19.8236	19.2821	31.686	52.0198
GSM1886431	30.5028	32.8606	22.5337	28.4974	54.3073	38.5893	20.8445	22.5064	34.7579	40.8479
GSM1886432	28.7118	27.7812	17.4956	24.5273	49.0624	32.4193	18.2767	15.5135	21.4354	43.5191
GSM1886433	30.1084	33.0565	20.6262	27.6218	61.6641	34.5111	18.682	22	25.2888	54.0576
GSM1886434	27.8806	33.0212	18.9139	21.9318	60.0331	36.5894	19.7174	22.3469	42.1432	42.4937
GSM1886435	32.6894	35.9273	24.2793	39.5183	62.5192	36.2923	19.9974	24.0466	30.5997	50.1658
GSM1886436	29.4083	26.6668	17.7212	27.6074	43.4806	30.5494	16.842	16.1695	21.7993	39.1649
GSM1886437	31.1692	36.8763	28.8758	36.2773	59.9452	38.6897	20.3941	27.5249	35.4648	47.8388
GSM1886438	31.3582	41.8123	36.7798	32.7895	66.5617	46.9586	22.8006	35.2482	38.8089	54.5515
GSM1886439	27.6482	34.8526	22.9301	31.8128	69.4834	32.349	18.3692	20.8095	31.6268	51.4403
GSM1886440	39.0326	38.1151	21.7939	42.8694	70.252	41.1987	22.4092	27.7258	28.3816	50.2903
GSM1886441	32.0794	30.3116	16.8111	28.0753	55.5651	33.7578	18.3637	20.2908	24.6879	44.9408
GSM1886442	28.3172	25.2702	14.2397	21.7388	45.7503	27.9653	17.71	13.5803	18.0323	43.1449
GSM1886443	32.3163	25.3709	12.5083	30.4542	44.5065	31.1104	18.1417	11.8664	16.055	38.3246
GSM1886444	24.1589	31.0784	21.573	25.3058	68.608	30.9021	17.9935	14.0101	26.0862	44.1482
GSM1886445	33.4321	38.5533	25.1709	40.6927	66.8038	39.6004	21.7497	26.244	37.4808	50.6841
GSM1886446	32.7138	32.7691	17.4359	28.7591	55.0064	33.9103	18.9958	24.6767	30.577	52.7916
GSM1886447	28.6649	21.2634	9.667	23.6402	41.4917	24.4921	16.4778	7.25933	12.1811	34.898
GSM1886448	32.1672	28.8196	13.4829	26.923	66.6191	32.6603	19.0153	14.3044	15.0767	42.4752
GSM1886449	25.3055	28.9658	22.7788	21.274	58.2615	29.7308	16.7112	18.1917	21.7417	43.0369
GSM1886450	28.9227	31.4924	19.6759	31.3214	54.7264	34.1373	19.2669	16.6579	27.6063	48.5471
GSM1886451	31.6758	29.4489	18.3202	30.4216	53.9247	34.8094	16.9572	18.1568	19.9519	43.0495
GSM1886452	32.328	39.9285	26.181	34.0169	71.0317	39.9875	21.4712	29.2015	32.6184	64.9199
GSM1886453	34.7021	35.0619	23.1583	35.8742	62.9694	39.4689	20.9102	24.7138	26.3606	47.04
GSM1886454	30.8756	37.5297	26.0867	29.7343	69.0481	39.5672	20.8998	27.3719	32.1517	55.3783
GSM1886455	28.5421	31.3581	21.1546	30.3127	51.8259	31.6812	19.11	19.0051	27.904	49.8713
GSM1886456	30.846	30.9846	19.7138	22.6442	54.3119	35.8876	19.4118	24.2971	33.4755	38.1352
GSM1886457	27.2871	31.1139	20.2753	32.6389	54.3502	30.9976	17.181	16.6238	30.2167	46.6278
GSM1886458	30.4993	41.4158	36.9177	27.091	82.7487	36.7559	22.8965	38.5473	34.1307	52.2383
GSM1886459	28.0133	32.6753	23.7663	33.2671	59.0937	33.0348	17.9966	18.9796	27.4283	47.8359
GSM1886460	32.6905	29.9026	18.0904	26.1337	52.5247	33.9393	20.0437	21.3771	22.0323	45.0796
GSM1886461	36.5879	34.8148	19.2728	34.8386	71.6455	39.3452	20.4471	23.4957	19.3724	50.1014
GSM1886462	25.2896	30.0667	19.3357	26.1431	65.0871	26.1707	16.8004	15.0916	21.8224	50.0824
GSM1886463	31.2625	34.9191	23.1296	31.6008	66.2911	39.2934	19.2747	22.7561	27.8699	49.1374
GSM1886464	22.4147	30.7721	23.8771	22.9563	57.5925	32.0767	17.4502	15.5312	29.5661	47.1271
GSM1886465	28.0563	29.6677	18.9028	28.1151	53.5032	28.2157	17.5296	17.6229	23.1293	50.3232
GSM1886466	30.2232	30.9087	17.6705	32.3797	50.8907	32.7395	18.3084	17.1147	24.2606	53.9056
GSM1886467	29.0075	33.3355	26.4043	33.1721	64.8452	32.9804	18.6235	20.7327	20.4063	49.5197
GSM1886468	28.8913	38.7562	28.968	33.694	67.5461	39.6065	20.9497	26.1078	35.7612	57.4164
GSM1886469	27.527	33.2345	22.6761	31.9127	58.2435	32.0696	18.8448	18.8223	27.2949	56.012
GSM1886470	32.1307	36.909	26.79	35.3314	69.7121	39.1498	20.5829	26.3159	32.7131	44.6767
GSM1886471	29.5649	27.7236	12.5986	24.0001	53.387	30.8885	17.1683	14.9063	22.2842	46.5558
GSM1886472	32.6375	33.7772	21.9148	34.0695	59.9807	37.1874	20.3174	22.634	29.7078	44.4061
GSM1886473	31.4128	31.1802	17.0443	30.8447	59.7686	32.6513	19.4908	17.8512	23.4288	48.3622
GSM1886474	29.683	37.021	24.9924	32.4162	69.8921	36.4121	21.5443	23.7173	32.9771	54.2161
GSM1886475	30.7183	32.8755	22.4749	34.2293	61.5743	36.4778	19.2068	18.5626	22.8382	47.6401
GSM1886476	28.5611	28.3497	18.2336	23.1861	56.1422	27.5029	16.7204	19.4281	20.7862	44.7981
GSM1886477	29.0387	35.2253	22.3569	33.6528	66.1437	35.4135	20.8375	19.0621	30.1119	54.2242
GSM1886478	36.1021	34.166	20.3984	36.6047	63.2328	34.0823	20.5932	25.0645	20.5599	52.7923
GSM1886479	40.5353	44.989	27.7624	40.9526	75.9142	47.6602	26.3763	38.3245	37.3229	65.599
GSM1886480	31.2382	28.6212	16.1739	27.1193	65.0162	29.7573	17.9324	16.1391	13.3202	43.5111
GSM1886481	32.086	37.4334	30.4433	36.2777	61.0377	41.6759	20.6458	28.2923	31.5303	49.5645
GSM1886482	29.7978	32.3433	21.0191	35.6552	61.8365	31.1657	18.2997	18.7442	28.8059	43.2202
GSM1886483	30.5407	33.618	22.7911	30.8656	60.6219	35.1549	19.558	21.9592	24.3725	53.6206
GSM1886484	39.2165	43.3159	29.3795	48.6063	78.7966	44.3595	28.4276	30.7903	36.6771	49.49
GSM1886485	31.1968	33.7201	16.8558	34.596	56.3428	35.2991	19.7999	18.7934	32.6225	55.4511
GSM1886486	32.7788	34.1973	21.2314	31.2844	56.2312	38.5642	19.1183	25.5403	32.3432	49.2651
GSM1886487	30.8808	35.5331	21.0853	33.3495	82.9594	26.5347	19.9014	23.2027	24.7017	52.5303
GSM1886488	35.854	44.1543	33.9283	40.6023	68.0967	46.8831	24.3077	37.1385	37.9582	64.3198
GSM1886489	29.2987	33.9612	23.4856	29.4154	63.4466	35.7057	18.4919	23.0454	30.7004	47.3988
GSM1886490	30.4612	35.4999	23.8452	34.3486	62.4417	35.7001	19.9557	22.9972	30.0871	54.6238
GSM1886491	33.6189	34.7192	17.7204	40.1807	63.0459	34.9866	20.7928	18.736	26.9933	55.2977
GSM1886492	26.8268	29.1722	20.0526	27.6519	57.427	27.765	16.6269	16.3815	22.0783	45.3945
GSM1886493	32.3026	37.131	25.1781	35.4832	65.4618	41.2205	22.1853	24.0602	32.068	51.3908
GSM1886494	30.4217	36.9591	26.8287	40.9571	68.8442	36.9243	19.9756	21.5242	30.0307	50.5878
GSM1886495	27.5619	33.7412	24.2551	31.2804	70.5969	33.6268	19.2943	17.7149	22.8086	50.3525
GSM1886496	29.1458	30.9784	20.6207	29.5951	61.1615	30.6659	18.8198	19.1365	27.6003	40.2277
GSM1886497	31.6222	33.9714	23.9291	33.382	66.6136	34.1936	19.9014	22.8337	24.1407	46.7771
GSM1886498	33.5627	32.1401	15.9388	31.9989	60.2816	36.6061	18.8306	18.6292	18.6493	56.1867
GSM1886499	31.4163	33.4699	17.3481	31.0632	59.5109	35.992	18.7834	21.0612	31.7437	52.257
GSM1886500	34.6827	38.1489	27.9437	38.0865	65.2947	41.8882	23.3975	28.1912	32.4239	47.9655
GSM1886501	31.5497	36.9655	25.2909	37.5459	66.5541	38.3297	20.1841	24.0439	31.9238	51.8516
GSM1886502	32.6675	40.4181	31.4139	43.1263	68.2947	39.303	23.0016	28.2038	33.074	56.9271
GSM1886503	30.728	27.6634	14.1581	27.1688	48.3941	32.1582	20.1852	13.8343	22.1892	43.219
GSM1886504	30.8192	37.656	26.4657	39.2347	64.6909	33.8422	21.3787	25.8475	37.3578	52.4308
GSM1886505	32.2437	31.7102	17.9311	31.4547	61.8955	33.8662	18.2458	20.0364	23.479	46.7726
GSM1886506	30.4808	33.3481	18.7415	29.9297	58.3445	34.3408	18.7841	22.7052	36.1563	47.7828
GSM1886507	32.2749	38.7344	25.2396	35.8891	68.1274	38.0908	22.0385	27.3725	35.3775	57.7396
GSM1886508	26.6067	32.6848	25.6771	36.1706	56.4309	30.061	18.7053	17.367	26.5102	50.5567
GSM1886509	31.3598	33.0637	22.0919	30.6462	69.0756	30.9693	19.9713	22.2842	21.1081	48.3634
GSM1886510	33.1586	27.8918	15.7339	26.3056	63.9322	30.4771	17.9869	19.5312	20.3777	28.7898
GSM1886511	33.504	34.4461	18.8354	32.5803	63.5473	38.3423	19.2584	22.4668	24.9908	55.5478
GSM1886512	31.7567	36.628	22.2506	32.1615	68.2448	38.1193	19.0656	26.6489	37.1139	49.4197
GSM1886513	25.7576	25.765	15.8913	22.4736	51.6796	28.6898	16.2142	10.9657	18.367	41.8386
GSM1886514	32.3508	35.4738	25.0938	31.8504	61.8938	39.4702	19.1879	26.8481	28.9053	50.5409
GSM1886515	33.9399	33.9075	21.2677	33.0854	55.5974	38.9363	19.4769	25.1719	29.617	48.1073
GSM1886516	30.4799	33.4444	20.948	34.9757	61.1356	32.6084	20.7478	19.2184	28.9739	48.9475
GSM1886517	31.0588	33.8169	16.3256	31.9225	63.9898	32.5592	20.8169	19.4373	32.0481	53.4356
GSM1886518	30.0634	41.5653	32.658	34.4612	73.5132	39.143	24.9361	29.5771	33.7567	64.4771
GSM1886519	24.4473	35.1572	25.3986	21.5222	52.7279	41.7783	19.6217	21.9086	38.5676	59.7326
GSM1886520	31.3818	35.1364	23.6359	32.2681	68.5815	35.7187	19.1519	24.2084	26.2375	51.289
GSM1886521	31.0058	38.9843	28.5314	32.0685	64.9277	44.4311	19.6443	29.9096	38.9689	53.3932
GSM1886522	35.1742	47.0647	37.1202	40.9757	82.9399	44.4781	27.5239	39.325	42.2886	61.8662
GSM1886523	30.907	36.9351	27.0243	25.3449	72.3177	34.9775	24.4781	27.3243	22.3264	61.6879
GSM1886524	31.1673	39.0206	28.1952	40.1822	61.8786	41.5309	22.5655	25.2286	40.1935	52.3903
GSM1886525	29.7516	32.6508	18.8789	28.1626	56.5723	35.512	19.2643	20.8495	33.8446	48.1224
GSM1886526	27.8858	28.5813	17.1183	27.3234	54.5432	28.3381	18.1613	14.8964	23.4103	44.8594
GSM1886527	25.2762	27.6886	22.655	20.9919	56.8234	32.0452	16.6342	15.0787	16.6459	40.6345
GSM1886528	33.2995	34.7699	20.3981	36.81	63.5881	36.6106	20.8858	22.1924	32.5228	45.1517
GSM1886529	29.7521	28.2058	14.868	24.3505	56.5848	26.7175	17.5073	16.6443	13.5416	55.4322
GSM1886530	28.6795	29.645	19.6391	27.4566	57.556	29.4171	19.2257	17.0285	21.4304	45.4062
GSM1886531	33.1394	26.5708	12.3729	24.6261	56.7138	26.9536	18.12	17.9854	15	40.7946
GSM1886532	30.4744	30.8002	15.8922	29.187	63.9571	30.6928	18.3673	16.9633	21.5841	49.7577
GSM1886533	26.9295	28.7805	21.0299	28.2543	59.6447	28.1976	17.5552	14.9744	19.9363	40.6519
GSM1886534	31.6707	28.0853	10.9252	27.5923	59.0764	29.8232	17.5502	13.9498	16.6585	49.1072
GSM1886535	30.2617	44.7976	41.5717	42.4115	72.6002	43.2259	28.3157	33.1489	45.7357	51.3709
GSM1886536	33.009	39.6641	26.571	37.6398	72.6715	41.1572	22.6627	27.6244	37.7154	51.271
GSM1886537	27.9017	30.3592	22.9465	27.937	52.7318	30.5964	19.2389	18.8469	23.0901	47.4858
GSM1886538	35.8206	31.3307	13.3991	36.0551	57.1946	33.8119	18.7256	19.5891	22.7993	49.0712
GSM1886539	31.8797	28.7775	19.0882	27.0557	57.9634	30.3154	18.4016	20.2195	17.3687	39.8074
GSM1886540	32.3116	37.0386	27.0437	39.1054	69.8843	37.3429	23.9865	22.1059	26.4311	50.4092
GSM1886541	34.6343	38.6942	24.6244	35.447	65.3323	41.2135	24.7155	28.575	38.5603	51.0855
GSM1886542	29.0401	30.9911	18.9254	30.3569	52.7673	32.9079	17.9939	18.3084	29.7183	46.951
GSM1886543	37.8972	45.8791	31.9183	41.6395	77.6215	48.7713	29.7637	35.8605	43.573	57.8854
GSM1886544	37.7648	32.5456	6.40891	25.6214	92.3961	40.6168	16.03	17.4416	7.30611	54.5442
GSM1886545	36.7648	43.4334	26.7188	42.1774	72.1712	45.3712	21.8853	34.5862	41.7274	62.8298
GSM1886546	40.7359	42.9436	26.0094	49.3634	83.2878	43.5256	25.1577	31.501	33.4659	51.2381
GSM1886547	27.71	32.2513	26.6814	25.5026	77.7907	36.0187	16.4969	22.5012	29.6841	23.3346
GSM1886548	36.2149	33.8609	20.0288	43.3991	60.9966	33.4237	20.274	22.8328	27.6508	42.2813
GSM1886549	31.898	33.9875	21.9927	32.0235	63.4751	33.9016	19.6615	23.6191	25.3788	51.8476
GSM1886550	31.1347	40.4434	34.751	39.9307	60.8464	40.0653	26.9992	27.3214	30.8631	62.7702
GSM1886551	26.8936	34.7584	26.1034	29.9491	59.1214	41.7582	18.711	18.044	23.5179	60.8621
GSM1886552	33.3367	33.8568	18.8519	36.3953	62.2849	33.5512	21.1274	19.9913	22.9975	55.6552
GSM1886553	29.6306	29.9138	19.0331	26.0125	59.7872	33.1136	18.0153	18.8325	24.971	39.5448
GSM1886554	30.3617	34.0378	24.1942	31.3619	57.4894	36.5519	19.6959	23.5402	30.3379	49.1312
GSM1886555	31.3695	36.778	23.1346	32.7889	66.9802	39.0466	20.4185	24.6089	33.4309	53.8153
GSM1886556	31.5143	29.5178	16.1175	26.566	61.3965	29.1968	17.8743	19.2943	17.5992	48.0975
GSM1886557	29.1907	35.1534	23.4449	30.4201	66.2247	35.9119	18.357	23.5011	31.7769	51.5906
GSM1886558	28.2244	27.0045	16.9184	19.1204	53.0995	31.2916	16.7569	17.6181	21.2324	39.9982
GSM1886559	36.5264	34.9657	22.0556	33.9078	63.9397	44.3902	19.7682	25.0723	19.5212	51.0709
GSM1886560	25.7709	28.788	21.7732	21.1422	50.2676	30.6913	18.7752	17.0673	21.0104	49.577
GSM1886561	30.0282	39.4002	31.3342	34.0129	70.5373	42.6639	21.2621	27.8829	34.5401	52.9686
GSM1886562	28.445	31.2178	20.3162	27.1319	58.2785	34.7701	17.8359	18.4733	26.2778	46.6581
GSM1886563	32.6063	37.0712	24.7887	32.2986	62.1048	37.3399	21.21	29.4334	36.0695	53.3244
GSM1886564	26.0009	24.9006	16.3607	26.9271	46.0625	22.4086	17.6389	10.28	17.0341	42.493
GSM1886565	20.9925	28.6775	23.7238	14.34	65.2078	31.1256	18.0622	13.7672	22.8286	40.3645
GSM1886566	29.6671	32.842	24.2229	29.559	58.6454	34.1597	19.402	22.0912	23.8308	50.8249
GSM1886567	30.7085	37.2169	28.6312	36.6757	62.9903	42.0121	21.6848	22.9754	28.876	53.89
GSM1886568	30.1222	37.7051	24.9851	28.4875	80.6261	37.8909	19.435	25.9534	27.3915	56.871
GSM1886569	31.7667	34.0328	20.7445	34.0354	59.9371	35.2094	19.3886	23.5786	36.6676	42.7011
GSM1886570	29.7339	34.7008	24.9895	31.3834	56.043	36.7701	20.7909	24.2522	36.2548	47.1226
GSM1886571	26.2789	31.3735	22.5056	28.5642	58.322	32.9058	17.3346	16.9798	25.7532	48.6227
GSM1886572	28.2565	38.147	27.5925	37.1799	66.5763	37.9019	20.1895	22.821	35.3118	57.603
GSM1886573	24.8869	33.2658	25.6376	28.432	66.3884	29.4321	18.2286	19.7313	29.0763	49.2004
GSM1886574	26.6456	31.457	23.2395	25.2878	66.8778	30.791	18.786	18.3699	22.2513	46.0531
GSM1886575	29.7748	38.3628	29.7761	32.3014	62.5363	42.611	19.3675	29.9347	42.717	47.6585
GSM1886576	33.1734	30.5196	17.1788	37.851	59.8962	37.9072	20.7226	12.5582	21.9236	36.1192
GSM1886577	28.4013	29.7136	18.8668	25.0032	53.4321	30.7662	16.8973	19.3159	23.3271	50.1003
GSM1886578	30.0598	32.8611	21.289	28.5417	57.4064	34.9485	18.0509	23.2112	30.163	49.278
GSM1886579	29.3782	29.638	16.8209	23.3747	57.018	34.4918	17.8635	17.5671	22.7246	47.2436
GSM1886580	33.8807	38.6327	19.2673	38.4444	79.4458	36.2884	21.3538	24.4792	36.1572	53.6254
GSM1886581	28.2438	32.1416	20.5506	32.1529	56.1118	33.4405	19.2029	16.8971	29.0471	49.7302
GSM1886582	27.2208	30.4626	23.2783	27.0339	52.3393	30.6732	18.7874	18.8536	22.5384	50.1965
GSM1886583	31.0244	35.8941	30.3276	36.5784	66.6674	38.8988	22.6893	20.5996	13.4128	57.9787
GSM1886584	27.9368	33.4292	23.3112	24.8623	66.6968	36.1204	19.2616	21.0429	26.6032	49.5348
GSM1886585	31.7855	31.1911	21.454	33.3757	48.3973	34.4106	17.8121	21.8786	25.531	46.6697
GSM1886586	27.3065	39.5973	30.507	24.8235	75.982	42.8124	19.0332	30.9371	42.7474	49.9363
GSM1886587	30.9891	31.8116	23.3622	26.5833	60.5888	36.4514	19.8354	21.9252	20.0403	45.706
GSM1886588	29.1374	38.8758	29.245	25.5214	75.6634	40.5362	23.418	27.4774	29.9685	59.177
GSM1886589	23.4284	22.3211	12.4449	15.3849	53.7154	19.7471	14.9328	9.58299	17.1735	35.5875
GSM1886590	24.7889	20.1414	9.62946	17.8838	38.177	23.6319	14.784	5.47166	13.9051	37.6481
GSM1886591	23.1814	21.4754	13.8665	16.4731	60.3058	22.9681	15.0644	5.14318	10.3497	27.6325
GSM1886592	19.0159	25.3967	19.3341	18.262	52.0671	27.508	15.8349	6.98892	26.0043	37.1745
GSM1886593	18.1027	26.1349	22.0263	8.14323	51.7698	30.8349	14.2726	14.3628	30.2707	37.3992
GSM1886594	25.9542	28.7817	17.7412	23.9911	63.5751	26.4148	16.9642	15.9198	27.8317	37.816
GSM1886595	27.5739	29.0435	20.0763	28.9177	63.979	30.3926	16.6944	13.6424	15.8007	42.8449
GSM1886596	21.4625	21.7391	15.5443	20.8145	49.0918	21.802	15.4232	3.4145	13.1252	34.6976
GSM1886597	23.899	20.948	10.4261	18.6521	38.9763	20.3141	14.5385	7.714	19.9874	36.9753
GSM1886598	24.6044	23.8907	13.35	20.3183	51.659	27.3316	15.2537	7.4618	16.0815	39.6699
GSM1886599	21.8984	29.4528	27.5854	21.5651	66.652	31.3418	16.1803	13.3407	11.3613	47.5954
GSM1886600	24.0157	26.0643	20.8762	23.931	57.2611	29.735	15.7098	10.1059	16.9485	33.9468
GSM1886601	26.516	20.9947	11.3742	21.955	44.6565	24.917	15.1391	5.79433	10.493	33.6281
GSM1886602	21.826	19.9563	10.5592	20.0364	46.9762	18.065	14.669	0.388377	7.20931	41.7467
GSM1886603	28.4495	22.6365	12.4698	20.6999	44.1307	25.2232	16.3052	12.414	17.176	32.6733
GSM1886604	23.9963	20.6924	11.3555	15.0029	59.9996	20.7741	15.0435	6.12533	12.6686	24.5694
GSM1886605	24.3874	23.4152	14.8626	17.1767	55.0412	25.8728	15.1347	9.16045	12.9798	37.0933
GSM1886606	37.1169	24.9978	3.9708	32.9132	61.3182	25.1725	20.0315	9.63626	7.10704	39.8328
GSM1886607	25.3765	24.4881	15.3623	21.5786	53.2355	23.8465	16.8357	9.75594	13.6216	41.6685
GSM1886608	23.2054	22.5687	14.2683	21.7843	48.2773	21.9696	14.9642	5.8381	12.5854	40.8622
GSM1886619	24.8953	21.9633	11.9273	13.3833	49.4138	26.8927	15.1431	9.78459	18.7888	30.3729
GSM1886620	24.2794	24.3751	13.6053	23.7122	59.6403	23.4066	15.5562	6.07105	14.4812	38.5282
GSM1886621	23.9962	25.903	14.7355	18.3568	55.236	25.394	15.9572	12.622	26.1011	38.8214
GSM1886622	27.4934	21.3854	8.0372	22.1088	52.3882	22.189	16.0094	5.16903	10.3108	34.8707
GSM1886623	20.1693	19.6681	16.373	21.9591	46.9416	14.7648	15.7426	1.23236	8.53843	31.7927
GSM1886624	22.1767	25.4085	19.8366	25.8388	59.3641	22.8008	15.7569	6.9937	14.1741	38.5029
GSM1886625	26.4971	24.9372	15.3975	21.6582	58.2596	29.9217	15.9743	9.60512	14.9106	33.7707
GSM1886626	25.4656	23.2709	11.276	20.8692	56.4806	21.5097	15.9647	7.92424	16.0353	36.1072
GSM1886627	25.1189	25.2049	14.7764	19.4901	55.6301	28.5753	15.1148	10.962	19.9246	37.1656
GSM1886628	23.1842	21.5336	12.5522	21.2965	55.8132	20.9315	14.7192	2.86929	8.63232	35.4543
GSM1886629	23.4892	23.5913	15.8852	17.4322	55.2832	22.8552	15.3885	9.86946	14.3822	37.6341
GSM1886630	26.9081	24.8035	16.7483	30.5499	51.7872	23.8119	15.7722	9.74603	16.8705	33.1418
GSM1886631	27.0615	26.9493	14.1983	28.8166	56.8431	25.5959	16.4965	10.778	21.808	41.0576
GSM1886632	27.2146	30.279	21.4573	34.6266	67.9594	30.3703	17.6823	11.3526	17.4427	41.3405
GSM1886633	23.126	22.6791	13.6612	21.0242	50.3965	21.1891	15.834	5.75742	14.5113	39.0592
GSM1886634	26.7641	22.2376	10.3432	22.3801	54.8234	23.7133	15.4114	6.10147	11.7348	33.3931
GSM1886635	28.3207	24.2633	9.88939	26.566	56.0257	24.1495	16.622	7.07529	12.4727	41.3061
GSM1886636	23.132	18.9879	10.1943	17.7938	49.008	15.9257	15.4227	3.33457	11.3823	28.842
GSM1886637	21.4701	23.8057	17.5171	17.9932	52.9163	22.4049	15.2614	9.0411	18.4291	36.8826
GSM1886638	22.2254	23.7017	14.3458	24.8816	55.7236	19.8497	16.0707	3.68965	14.9513	40.101
GSM1886639	21.314	20.2751	11.5625	17.3356	48.9044	16.6909	15.2511	2.6045	9.64913	40.2023
GSM1886640	22.7337	22.5962	17.5374	17.0264	53.9471	23.341	15.5533	8.71495	14.1681	30.4815
GSM1886641	22.0127	23.0383	19.0435	18.307	46.9389	21.9956	15.1945	10.1009	15.0689	37.6571
GSM1886642	24.5766	24.0841	14.6683	30.276	53.3621	23.0648	15.2927	3.77479	12.3384	39.8955
GSM1886643	22.6681	21.7156	14.5662	17.4361	45.8015	22.9214	16.1448	5.34975	10.069	41.4359
GSM1886644	24.5857	23.5476	17.2916	22.8263	49.0572	24.1541	15.6316	9.22081	13.8557	36.3434
GSM1886645	23.2104	23.1226	14.4114	21.6317	58.5824	18.5698	15.5641	6.40223	11.5211	38.2979
GSM1886646	21.0248	23.2398	16.177	24.1485	50.8796	21.8064	15.6854	3.40178	17.705	36.1146
GSM1886647	23.3172	24.4886	16.8693	23.1431	55.3399	26.0356	15.4557	6.4143	13.4933	39.1578
GSM1886648	27.0841	27.9696	16.3142	26.3269	61.9885	27.7885	15.5973	13.7211	21.0763	40.9441
GSM1886649	24.5432	26.3203	18.9597	24.6515	56.7736	24.4425	16.6764	11.1938	16.8292	41.0356
GSM1886650	24.1249	16.5425	8.82899	16.6996	36.1419	20.4554	13.5396	2.04743	8.64348	25.9834
GSM1886651	21.3867	22.2374	15.7629	18.7803	57.6401	22.2235	15.2096	3.91305	11.6166	32.7534
GSM1886652	25.4157	22.7192	14.767	19.4007	49.0354	24.3921	14.5755	11.1584	17.6462	30.7785
GSM1886653	23.7079	24.8805	14.7495	21.172	55.2149	22.0182	15.723	9.5807	18.0662	42.5195
GSM1886654	26.5359	21.1823	8.96387	23.132	46.8416	19.008	15.3064	6.49153	13.3301	36.385
GSM1886655	22.9516	20.7987	9.27772	17.6433	52.7821	18.5734	15.1991	3.31133	12.2936	37.3086
GSM1886656	24.8011	21.7387	9.86647	16.8277	49.6787	23.4239	14.9761	6.84384	14.4596	37.8329
GSM1886657	24.4146	23.4117	11.1447	23.2291	58.3942	21.1559	15.981	4.31778	12.5094	40.5619
GSM1886658	20.2665	27.0067	19.6439	18.2402	65.4176	28.6631	16.2046	8.1821	23.0158	36.6867
GSM1886659	20.7942	22.1041	16.2274	16.3538	53.6112	19.1616	14.846	6.4054	10.9109	39.3162
GSM1886660	23.5914	22.0556	16.5276	17.1335	56.0117	22.0938	16.4538	7.23154	7.69865	33.294
GSM1886661	24.1196	26.6789	19.1038	22.4832	65.8846	24.3242	15.614	11.5559	14.1986	40.2669
GSM1886662	24.4967	24.0159	13.5818	21.2028	55.3165	25.3004	15.3787	7.28506	15.0091	39.0532
GSM1886663	27.8561	24.6988	8.37899	20.4609	57.7891	22.6842	15.8794	11.3223	18.2736	42.8018
GSM1886664	25.5654	25.1018	16.7775	29.9082	53.624	22.3061	15.702	8.23862	13.3285	40.9292
GSM1886665	22.9932	26.4112	15.883	21.3799	60.3242	29.3107	14.9336	8.22512	21.2425	39.9908
GSM1886666	25.0764	26.6027	13.631	23.6528	58.6639	26.7854	16.5776	8.83518	20.1462	44.5294
GSM1886667	20.5019	22.9629	18.3738	15.0486	47.5241	27.6799	13.9063	7.84129	17.2141	36.1148
GSM1886668	24.786	24.8288	16.8026	26.4832	57.7114	22.2011	15.7239	8.88697	16.5403	34.2812
GSM1886669	24.9584	25.5247	16.0391	27.1342	57.2096	25.469	16.3211	7.1032	15.4818	39.4396
GSM1886670	20.724	22.3089	14.3149	19.4224	52.9503	21.4894	15.562	2.55311	13.3268	38.852
GSM1886671	21.1198	23.4786	14.7563	19.9621	55.9644	20.3153	15.8589	4.70333	14.8218	41.4468
GSM1886672	21.6355	25.8068	16.8357	17.8608	55.3212	25.4341	15.1372	11.129	26.414	38.3222
GSM1886673	23.598	26.7911	15.9888	23.0117	61.5388	23.828	15.4077	10.3802	19.8633	44.3099
GSM1886674	22.5174	22.8677	13.2258	21.9335	57.4152	19.0314	15.3547	4.40075	12.8092	38.771
GSM1886675	27.8011	24.7075	18.0597	25.2084	71.2321	20.2169	15.1091	13.2188	8.22561	26.389
GSM1886676	23.2306	23.4264	16.6836	23.8574	50.8172	20.2471	16.2673	7.25704	14.784	37.4974
GSM1886677	19.7298	24.3557	19.2012	17.7359	57.2762	20.1718	14.9949	7.98907	13.4834	43.9933
GSM1886678	25.3853	22.0509	9.02429	11.6295	46.5247	23.8955	15.2767	11.9662	22.7914	35.2986
GSM1886679	22.9984	22.0077	11.5899	20.5339	56.4899	21.9504	15.1237	3.33555	15.1803	31.8581
GSM1886680	24.6996	25.54	16.1639	26.3366	52.787	27.8316	16.5647	6.56756	15.5444	42.5239
GSM1886681	26.1207	24.5489	14.5772	20.2689	58.6548	23.8711	16.7675	10.9152	15.0841	36.2521
GSM1886682	19.1362	22.7019	16.6405	20.3824	53.7354	19.8812	14.8203	2.94759	15.0114	38.1964
GSM1886683	22.0409	27.5919	11.756	10.0662	49.5713	30.0127	14.9892	14.6672	32.4581	57.2144
GSM1886684	24.2045	24.9857	18.7642	19.0522	55.2419	20.3322	15.6699	14.8207	16.6502	39.354
GSM1886685	25.7356	24.7148	16.5353	20.4385	51.1681	26.7906	15.1443	12.8962	18.1628	36.5824
GSM1886686	27.7045	25.5883	9.2774	30.049	55.7163	17.2387	17.9599	7.20843	11.8002	55.4566
GSM1886687	29.6113	19.0335	2.34713	16.5105	49.1154	21.5568	15.6067	6.57859	12.7093	27.8437
GSM1886688	25.0557	25.2754	16.6495	22.1316	50.3941	22.6271	15.8796	13.1593	19.1699	42.1918
GSM1886689	25.4855	27.1293	20.7641	16.8563	57.5719	28.0191	15.2161	19.193	20.5283	38.8858
GSM1886690	23.9707	24.5151	15.5062	24.6798	63.5241	17.3729	17.433	6.26014	8.32218	43.0225
GSM1886691	24.6965	21.078	13.2765	16.2486	48.9972	15.6337	15.1904	11.0092	10.046	38.2227
GSM1886692	22.3686	26.3019	19.1408	21.0538	54.782	27.412	15.9824	9.41408	16.9589	45.671
GSM1886693	21.1955	24.6944	18.7614	15.8284	63.1443	21.9218	15.8491	9.83011	15.4711	36.7494
GSM1886713	24.118	25.2115	21.0165	20.3713	52.6255	26.7277	15.5929	12.4265	12.1645	40.7671
GSM1886716	25.696	27.0348	19.5479	17.498	61.0919	29.3691	15.8755	16.6985	19.7326	36.4648
GSM1886720	24.1043	24.7162	19.0051	23.1329	57.106	25.3672	17.5769	7.56226	11.1737	36.8053
GSM1886723	22.571	23.497	13.4093	18.4426	48.3947	25.0148	15.1179	6.86154	18.3451	42.3899
GSM1886726	18.0873	27.5288	24.115	11.2263	66.7407	24.3258	15.0229	15.3303	25.5316	37.9382
GSM1886774	22.3793	26.3027	17.2156	25.1334	61.2716	25.6324	15.6966	6.37122	18.4698	40.631
GSM1886775	26.3023	22.8174	10.2184	18.2657	55.6271	23.6281	16.1259	7.05848	7.87919	43.7364
GSM1886776	24.4313	22.7106	11.6031	23.3145	53.2173	20.2021	15.8738	4.86481	12.531	40.0783
GSM1886777	21.8542	22.7171	15.2047	18.7019	56.1789	20.3616	15.6162	5.5821	11.9016	38.1902
GSM1886778	27.1508	31.25	18.479	31.1771	66.5542	30.7022	17.2209	12.9576	19.1799	53.7291
GSM1886779	23.2356	24.655	17.5973	23.9749	53.5686	24.0527	16.4746	7.03219	14.4689	40.0709
GSM1886780	22.547	27.8631	20.0984	23.479	60.8012	25.9956	16.5871	10.6427	19.1798	46.1212
GSM1886781	23.601	25.9535	16.9811	24.6709	60.0547	23.841	16.0383	7.54515	12.4911	46.0056
GSM1886782	21.649	26.056	15.7289	26.9443	61.045	22.0649	15.6338	4.30262	17.0597	45.6689
GSM1886783	25.5766	20.4823	9.64744	16.4065	44.8046	22.5587	15.0482	7.19603	12.3252	35.8716
GSM1886784	31.3	26.8038	10.6917	21.4617	63.4356	29.1621	17.686	15.6234	19.9222	36.4481
GSM1886785	27.307	25.2281	14.1917	22.8477	55.2015	27.2807	18.0163	10.4119	18.1451	35.7301
GSM1886786	22.6022	23.5893	14.9049	15.1128	56.5116	24.8456	17.1181	7.23897	15.4564	37.526
GSM1886787	23.6876	27.3145	18.7523	20.9602	59.6111	27.5883	15.7512	13.09	23.3068	39.456
GSM1886788	23.8359	22.9678	13.2196	21.2494	54.3816	19.0977	15.9157	6.89822	13.0573	39.9229
GSM1886789	27.5733	27.094	13.4272	26.6344	63.1655	24.6263	16.566	10.7543	14.2559	47.3226
GSM1886790	23.9572	24.008	12.4384	23.0299	52.1639	25.4437	15.4753	5.0618	16.0813	42.3701
GSM1886791	21.4635	24.2328	16.8583	21.1631	45.508	24.8917	15.572	6.61897	17.5301	45.7206
GSM1886792	23.0326	25.5033	16.5941	24.3051	55.0132	22.7456	16.3827	7.48145	15.5805	45.9236
GSM1886793	18.9427	26.6078	17.9126	15.3781	66.2999	22.7541	16.553	7.51946	18.2066	48.2386
GSM1886794	23.1238	24.4365	16.3139	22.6887	56.0669	21.5823	15.5411	7.84661	14.1031	41.3494
GSM1886795	25.4062	25.5627	12.7968	25.0258	57.2363	24.1594	16.6719	7.25124	15.6577	45.7026
GSM1886796	23.5293	24.8643	19.7197	21.0065	54.0998	26.0461	15.7002	10.8125	16.6707	34.859
GSM1886797	24.0059	26.0821	14.7078	23.5226	54.9611	24.9267	15.9063	9.31025	21.6009	43.721
GSM1886798	26.6819	27.8554	17.7193	30.0636	56.9237	27.6437	18.3271	9.50012	15.2255	47.4401
GSM1886799	33.1834	32.4201	23.1587	33.7733	60.2009	36.1023	17.7406	21.7189	11.3375	55.3282
GSM1886800	26.3573	24.8982	12.2432	22.1277	57.7897	24.7417	15.6269	9.4642	14.691	42.5011
GSM1886801	22.9776	23.5495	14.2342	22.0191	42.917	22.5934	15.9895	7.25598	19.1279	44.2591
GSM1886802	21.84	22.9125	16.2251	17.7591	53.1027	21.7706	15.981	6.40468	11.5405	40.5164
GSM1886803	23.9164	24.2818	12.4053	19.3892	44.1525	27.4878	15.9253	8.2065	22.4153	44.2726
