# Supplementary material for: EnsembleAge clock: a reliable and robust epigenetic age clock service reveals epigenetic age acceleration in opioid-overdosed brains
Source: BMC Genomics. 2025 Dec 6;26:1088. doi: 10.1186/s12864-025-12271-9 (PMC12683782; doi:10.1186/s12864-025-12271-9)
Supplement: Supplementary file 1 — Supplementary Material 1. [file 12864_2025_12271_MOESM1_ESM.zip › Suppl_Tables_1015/Suppl_Tables_7-9.xlsx]

## Sheet: S.Table07_MeAE
Supplementary Table 7. Median Absolute Error (MeAE) of eight previously developed and widely used clock models, along with our EnsembleNaive and EnsembleLR clocks.
The data show that our EnsembleLR clock model exhibits the lowest error across six organs from the GTEx methylation data. The EnsembleNaive model demonstrates the lowest error in whole blood and lung.
	altum	han	hannum	horvath	horvath_SB	pheno	ying	zhang	EnsembleNaive	EnsembleLR
Blood	20.1532	7.21228	15.9404	10.5327	12.2856	5.64337	8.85602	4.27349	4.04027	4.54826
Breast	18.1737	9.57422	39.3256	8.93027	17.2477	29.3701	43.8589	8.30516	9.4272	3.85976
Kidney	6.07349	19.7934	31.7887	15.2078	4.85199	39.7967	12.446	3.3428	4.24989	5.95403
Lung	23.539	4.8901	20.6677	13.523	14.9847	31.086	19.072	8.7352	3.74744	3.96134
Muscle	11.9282	40.9924	56.9604	19.8498	23.5623	58.4892	27.1809	21.6436	14.0094	5.74236
Ovary	39.1958	25.3969	54.0349	30.156	15.0039	63.4687	28.1137	17.7563	17.2202	11.3163
Prostate	13.8157	14.3227	33.5639	12.718	11.1124	32.4627	20.576	9.42095	7.30715	4.62899
Testis	34.1506	42.2579	56.984	22.0722	39.1575	45.8392	13.1534	31.526	27.5313	12.3912
Colon	15.4417	6.80357	26.0951	10.466	12.3123	22.781	42.3711	8.18984	7.60056	4.78577
Average	20.2746	19.0271	37.2623	15.9395	16.7243	36.5485	23.9587	12.577	10.5704	6.35423

## Sheet: S.Table08_MAE
Supplementary Table 8. Mean Absolute Error (MAE) of eight previously developed and widely used clock models, along with our EnsembleNaive and EnsembleLR clocks.
The data show that our EnsembleLR clock model exhibits the lowest error across six organs from the GTEx methylation data. The EnsembleNaive model demonstrates the lowest error in whole blood and lung.
	altum	han	hannum	horvath	horvath_SB	pheno	ying	zhang	EnsembleNaive	EnsembleLR
Blood	17.6095	8.41464	15.631	10.7948	13.0322	6.36478	9.51055	5.31979	4.37683	4.99581
Breast	18.7318	9.98291	38.9301	10.209	16.5717	29.6796	42.6182	9.43684	9.88764	6.42504
Kidney	7.34818	18.7348	31.5502	14.7815	5.52404	39.288	12.4461	4.00851	4.35301	6.55844
Lung	23.1236	5.4167	20.6634	13.2542	14.7329	30.9391	19.0703	8.98424	4.18675	4.74505
Muscle	13.5529	40.2079	55.792	18.7282	24.0162	56.5267	28.4833	21.5515	14.5302	6.63428
Ovary	38.2717	24.0702	52.7571	28.6656	14.2151	61.037	30.3612	16.8126	16.2875	10.207
Prostate	14.3552	15.1253	33.0486	12.3677	11.7682	32.5109	21.4869	9.72247	7.7706	5.06158
Testis	31.7878	42.8984	55.5608	21.2554	37.2664	45.2585	13.3877	31.3468	26.8809	12.0649
Colon	15.6774	8.0223	25.8078	10.8112	12.8238	24.1759	42.1619	9.54224	8.39699	5.41569
Average	20.0509	19.2081	36.6379	15.652	16.6612	36.1978	24.3918	12.9694	10.7412	6.90087

## Sheet: S.Table09_AA
Supplementary Table 9. Age Acceleration (AA) of eight previously developed and widely used clock models, along with our EnsembleNaive and EnsembleLR clocks.
AA from the GTEx methylation data has been computed. Overall, our EnsembleLR clock model exhibits the lowest AA for healthy organs, demonstrating its effectiveness for applications requiring high sensitivity.
	altum	han	hannum	horvath	horvath_SB	pheno	ying	zhang	EnsembleNaive	EnsembleLR
Blood	-16.3196	6.78479	-15.631	-10.5812	13.0322	-1.87664	9.43778	-2.31937	0.00576426	-4.72565
Breast	-15.1948	1.6245	-38.9301	-8.62533	13.9824	-29.6199	42.6182	-8.57456	4.30508	3.56793
Kidney	1.59187	-18.7348	-31.5502	-14.7815	4.49744	-39.288	12.1641	-2.27988	-2.9238	6.55844
Lung	-22.9404	0.659362	-20.6634	-13.2079	14.7329	-30.9391	19.0703	8.46254	1.12947	-0.150662
Muscle	-10.7651	-40.2079	-55.792	-18.714	-23.8193	-56.5267	28.4833	-21.5515	-14.4291	5.55582
Ovary	-38.0106	-23.9337	-52.7571	-28.6493	-12.6191	-61.037	30.3612	-15.96	-14.8019	-6.00602
Prostate	-12.5968	-14.5808	-33.0486	-12.3171	-10.8921	-32.304	21.3481	-8.97446	-6.33553	-1.06793
Testis	-31.7878	-42.8984	-55.5608	-21.2272	-37.2664	-45.2585	3.46419	-31.3468	-26.8437	-9.4508
Colon	-13.9602	1.55799	-25.5126	-10.678	11.772	-23.0699	42.1619	7.44416	6.38299	2.01142
Average	-17.7759	-14.4143	-36.6051	-15.4202	-2.95332	-35.5466	23.2343	-8.34442	-5.94564	-0.411939
